# Supplementary material for: Emergence of dysfunctional neutrophils with a defect in arginase-1 release in severe COVID-19
Source: JCI Insight. 2024 Sep 10;9(17):e171659. doi: 10.1172/jci.insight.171659 (PMC11385094; doi:10.1172/jci.insight.171659)
Supplement: Supporting data values [file jciinsight-9-171659-s028.xlsx]

## Sheet: All donors
	Donor ID	Disease status	Severity on the day of sampling	Assays performed	Days post symptom onset	Age	Gender	Pre-existing Comorbidities	WCC	Neuts (x 10^9/L)	Lymphocytes	NLR	CRP	Creatinine	WHO severity	Supplemental O2	On steroids at sample	On steroids during active disease_Convalescents	Maximum FiO2	Maximum Ventilation	Venous thrombosis	Complications / Disease Course	Max Symptoms	Short term outcome 1=improved,2=deteriorated, 3=died	Final Outcome
	CCV1	Convalescent	Conv	Intracellular arg	150	60	M	Ischaemic Heart Disease,Asthma,Obesity,Diabetes Mellitus Type 2	7.4	3.3	3.1	1.06452	2.29	70	0	No	No	Yes	0.6	Self Ventilating	Yes	Acute Respiratory Failure (Type 1/2)	Severe	1	Survived
	CCV2	Convalescent	Conv	Intracellular arg	112	44	F	Rheum Disorder,Depression	6.8	3.4	2.8	1.21429	12.03	60	0	No	No	Yes	0.6	Mechanical Ventilation	No	Acute Respiratory Distress Syndrome,Acute Respiratory Failure (Type 1/2),Other	Severe	1	Survived
	CCV3	Convalescent	Conv	Intracellular arg	205	68	M	AAV	n/a	n/a	n/a	n/a	n/a	n/a	0	No	No	No	n/a	n/a	n/a	n/a	n/a	1	Survived
	CCV4	Convalescent	Conv	Intracellular arg	237	40	M	AAV	n/a	n/a	n/a	n/a	n/a	n/a	0	No	No	No	n/a	n/a	n/a	n/a	Mild	1	Survived
	CCV5	Convalescent	Conv	Intracellular arg	255	50	M	AAV	n/a	n/a	n/a	n/a	n/a	n/a	0	No	No	No	n/a	n/a	n/a	n/a	Mild	1	Survived
	CCV6	Convalescent	Conv	Intracellular arg	Unknown	51	F	None	n/a	n/a	n/a	n/a	n/a	n/a	0	No	No	No	n/a	Self Ventilating	n/a	None	N/A	1	Survived
	CCV7	Convalescent	Conv	Intracellular arg	51	43	M	None	n/a	n/a	n/a	n/a	n/a	n/a	0	No	No	No	n/a	Self Ventilating	No	None	N/A	1	Survived
	CCV8	Convalescent	Conv	Intracellular arg	Unknown	51	F	Other	5	2.7	1.8	1.5	1	61	0	No	No	Yes	0.24	High Flow n/asal Oxygen	Yes		N/A	1	Survived
	CCV9	Convalescent	Conv	Intracellular arg	78	64	M	Active Malign/ancy	4.6	3.1	0.6	5.16667	103.14	106	0	No	No	Yes	0.4	High Flow n/asal Oxygen	Yes	,Other	Severe	1	Survived
	CCV10	Convalescent	Conv	Intracellular arg	53	64	F	None	7.3	4.9	1.7	2.88235	5.29	65	0	No	No	Yes	0.36	High Flow n/asal Oxygen	No		N/A	1	Survived
	CCV11	Convalescent	Conv	Intracellular arg	68	51	M	Hypertension,Obesity	4.9	2.9	1.4	2.07143	1.58	75	0	No	No	Yes		Self Ventilating	Yes		N/A	1	Survived
	CCV12	Convalescent	Conv	Intracellular arg	46	66	M	None	4.8	2.2	1.9	1.15789	3.07	57	0	No	No	Yes	0.36	Self Ventilating	No	Acute Respiratory Failure (Type 1/2),	N/A	1	Survived
	C1	C-19	Mild	Phenotyping + intracelluar arg	6	31	M	Other	6.8	4.1	1.9	2.15789	1.81	97	3	No	No	Yes		Self Ventilating	No	None	Mild	1	Survived
	C2	C-19	Mild	Phenotyping + intracelluar arg	19	73	M	Hypertension,Remission Malign/ancy,Diabetes Mellitus Type 2,Hypercholesterolaemia	15.1	11.2	2.3	4.86957	6.8	76	3	No	No	n/a	0.6	High Flow n/asal Oxygen	Yes	Other	Severe	1	Survived
	C3	C-19	Mild	Phenotyping + intracelluar arg	18	73	M	None	12.7	10.6	0.7	15.1429	4.22	82	3	Yes	yes	n/a	0.36	High Flow n/asal Oxygen	Yes	Acute Respiratory Failure (Type 1/2)	Severe	1	Survived
	C4	C-19	Mild	Phenotyping + intracelluar arg	5	55	F	Other	18.2	15.3	1.7	9	1.71	66	3	No	yes	n/a	0.28	High Flow n/asal Oxygen	No	hypophosphatemia, Mild bilateral bronchial wall thickening	severe	2	Survived
	C5	C-19	Mild	Phenotyping + intracelluar arg	12	64	F	Chronic Obstructive Pulmon/ary Disease,Asthma,Osteoporosis	5.7	1.7	3.2	0.53125	1	78	3	No	no	n/a		Self Ventilating	Yes	Acute Respiratory Failure (Type 1/2),Other	Mild	1	Survived
	C6	C-19	Mild	Phenotyping + intracelluar arg	12	82	M	Hypertension,Asthma,Other	4.3	2.9	0.8	3.625	3.4	41	3	No	yes	n/a	0.36	High Flow n/asal Oxygen	Yes		Severe	2	Survived
	C7	C-19	Mild	Phenotyping + intracelluar arg	6	76	M	Chronic Cardiac Disease (not Hypertension),Ischaemic Heart Disease,Hypertension,Asthma,Rheum Disorder,Hypercholesterolaemia	6.3	3.9	1.8	2.16667	1	76	3	No	no	n/a		Self Ventilating	Yes	None	Mild	1	Survived
	C8	C-19	Mild	Phenotyping + intracelluar arg	3	26	F	Other	2.6	0.8	1.5	0.533333	9.72	65	3	No	no	n/a		Self Ventilating	Yes	None	Mild	1	Survived
	C9	C-19	Mild	Phenotyping + intracelluar arg	3	89	M	Chronic Cardiac Disease (not Hypertension),Ischaemic Heart Disease,Hypertension,Hypercholesterolaemia,Other	14.7	12.2	1.4	8.71429	9.97	99	3	No	no	n/a	1	High Flow n/asal Oxygen	n/a	n/a	Severe	3	Dead
	C10	C-19	Mild	Phenotyping + intracelluar arg	3	74	M	Hypertension,Mild liver disease,Other	3.8	2.4	1	2.4	44.78	56	1	No	no	n/a	n/a		Yes	None	Mild	1	Survived
	C11	C-19	Mild	Phenotyping + intracelluar arg	8	34	F	None	4.6	3.7	0.7	5.28571	60.07	72	3	No	no	n/a	n/a	Self Ventilating	Yes		Mild	1	Survived
	C12	C-19	Mild	Phenotyping + intracelluar arg	4	85	F	Chronic Cardiac Disease (not Hypertension),Ischaemic Heart Disease,Hypertension,Tuberculosis,Hypercholesterolaemia,Depression,Other	6.7	3.8	2	1.9	13.53	102	3	No	no	n/a	n/a	Self Ventilating	Yes	None	Mild	1	Survived
	C13	C-19	Mild	Phenotyping + intracelluar arg	-7	67	F	Hypertension,Active Malign/ancy,Hypercholesterolaemia,Thromboembolus (Deep Vein or Pulmon/ary Embolus)	5.7	3.9	1.2	3.25	5.74	76	1	No	no	n/a	n/a	Self Ventilating	n/a	None	Mild	1	Dead
	C14	C-19	Mild	Phenotyping + intracelluar arg	3	84	F	Chronic Cardiac Disease (not Hypertension),Chronic Heart Failure,Hypertension,Chronic Obstructive Pulmon/ary Disease,Chronic Kidney Disease,Depression,Other	5.7	2.4	2.1	1.14286	4.21	196	1	No	yes	n/a	0.32	High Flow n/asal Oxygen	Yes	Acute Respiratory Failure (Type 1/2), Secondary infection (Bactaraemia)	Moderate	2	Survived
	C15	C-19	Mild	Phenotyping + intracelluar arg	3	80	F	Dementia,Hypercholesterolaemia,Psychiatric Diagnosis, not Depression,Other	4.1	2.1	1.5	1.4	9.34	69	3	No	no	n/a	n/a	Self Ventilating	Yes		Mild	1	Survived
	C16	C-19	Mild	Phenotyping + intracelluar arg	1	63	F	Asthma,Cerebrovascular Disease,Hypercholesterolaemia,Depression,Other	5.4	2.9	1.7	1.70588	50.22	124	3	No	no	n/a	0.28	High Flow n/asal Oxygen	Yes	None	Mild	1	Survived
	C17	C-19	Mild	Intracellular arg	22	64	F	Asthma,Cerebrovascular Disease,Hypercholesterolaemia,Depression,Other	8.4	5.4	1.9	2.84211	125.51	106	3	No	no	n/a	0.28	High Flow n/asal Oxygen	Yes	None	Mild	1	Survived
	C18	C-19	Mild	Phenotyping + intracelluar arg	-9	66	F	Hypertension,Active Malign/ancy,Other	4.2	1.9	1.4	1.35714	38.24	72	3	No	no	n/a	1	Mechanical Ventilation	n/a	Acute Respiratory Distress Syndrome,Acute Respiratory Failure (Type 1/2), Secondary infection (Cellulitis)	Severe	2	Survived
	C19	C-19	Mild	Phenotyping + intracelluar arg	17	96	M	Hypertension,Chronic Obstructive Pulmon/ary Disease,Obesity,Other	10.7	9	0.7	12.8571	68.11	65	1	No	no	n/a	n/a	Self Ventilating	Yes	Other	Severe	2	Dead
	C20	C-19	Mild	Phenotyping + intracelluar arg	4	89	M	Chronic Cardiac Disease (not Hypertension),Chronic Heart Failure,Chronic Kidney Disease,Diabetes Mellitus Type 2,Depression,Other	6.5	5.7	0.5	11.4	128.05	135	3	No	no	n/a	0.36	High Flow n/asal Oxygen	Yes	Cardiac Arrhythmia,,Other	Severe	2	Dead
	C21	C-19	Mild	Phenotyping + intracelluar arg	11	78	M	Chronic Obstructive Pulmon/ary Disease,Remission Malign/ancy,Dementia,Other	6.2	3.7	2.1	1.7619	5.32	61	3	No	Yes	n/a	n/a	Self Ventilating	No	,Other	Mild	1	Survived
	C22	C-19	Mild	Phenotyping	6	77	M	Chronic Cardiac Disease (not Hypertension),Hypertension,Chronic Kidney Disease,Obesity,Other	7.1	4.2	2.2	1.90909	7.13	105	3	No	no	n/a	n/a	Self Ventilating	Yes	None	Mild	1	Survived
	C23	C-19	Mild	Intracellular arg	24	42	M	Mild liver disease,Thromboembolus (Deep Vein or Pulmon/ary Embolus),Other	3.9	1.4	1.9	0.736842	19.06	80	1	No	no	n/a	n/a	Self Ventilating	n/a	None	Mild	1	Survived
	C24	C-19	Mild	Phenotyping + intracelluar arg	3	59	F	Hypertension,Diabetes Mellitus Type 2,Hypercholesterolaemia,Other	5	1.9	2.3	0.826087	17.29	54	1	No	no	n/a	n/a	Self Ventilating	n/a	None	Mild	1	Survived
	C25	C-19	Mild	Intracellular arg	17	59	F	Hypertension,Diabetes Mellitus Type 2,Hypercholesterolaemia,Other	8.4	4.2	3.1	1.35484	1.05	61	1	No	no	n/a	n/a	Self Ventilating	n/a	None	Mild	1	Survived
	C26	C-19	Mild	Intracellular arg	17	82	M	Chronic Cardiac Disease (not Hypertension),Cerebrovascular Disease,Other	5.6	3.2	1.6	2	22.22	106	1	No	no	n/a	n/a	Self Ventilating	No	Acute Heart Failure,Other	Mild	1	Survived
	C27	C-19	Mild	Intracellular arg	21	78	F	Chronic Cardiac Disease (not Hypertension),Obesity,Diabetes Mellitus Type 2,Rheum Disorder,Dementia,Hypercholesterolaemia,Other	10.3	5.8	3.2	1.8125	39.65	73	1	Yes	yes	n/a	0.28	High Flow n/asal Oxygen	Yes		Moderate	1	Survived
	C28	C-19	Mild	Intracellular arg	25	72	F	Ischaemic Heart Disease,Chronic Obstructive Pulmon/ary Disease,Remission Malign/ancy,Rheum Disorder,Tuberculosis,Hypercholesterolaemia,Other	13.1	9.3	2.5	3.72	2.42	40	1	no	yes	n/a	0.4	High Flow n/asal Oxygen	Yes	Acute Respiratory Failure (Type 1/2),,Other	Moderate	1	Survived
	C29	C-19	Mild	Intracellular arg	13	66	M	Active Malign/ancy	6.7	5.4	0.6	9	3.73	65	1	No	yes	n/a	n/a	Self Ventilating	No	None	Mild	1	Survived
	C30	C-19	Mild	Intracellular arg	5	64	M	Active Malign/ancy	2.1	1.5	0.3	5	89.91	113	2	Yes	no	n/a	0.4	High Flow n/asal Oxygen	Yes	,Other	Severe	2	Survived
	C31	C-19	Mild	Phenotyping + ROS + NETosis	10	61	F	Psychiatric Diagnosis, not Depression,Other	7.4	5.1	1.7	3	92.94	72	3	No	No	n/a	n/a	Self Ventilating	No		Mild	1	Survived
	C32	C-19	Mild	Phenotyping + ROS + NETosis	10	29	M	Obesity	8.6	7.1	0.9	7.88889	28	62	3	No	No	n/a	0.32	Self Ventilating	No		Severe	1	Survived
	C33	C-19	Mild	Phenotyping + ROS + NETosis	6	38	M	None	0.9	0.4	0.4	1	7	97	3	No	No	n/a	n/a	Self Ventilating	No		Mild	1	Survived
	C34	C-19	Mild	Phenotyping + ROS + NETosis	7	50	M	Asthma	5	3.8	0.8	4.75	26	82	3	No	No	n/a	0.24	High Flow n/asal Oxygen	No		Mild	1	Survived
	C35	C-19	Mild	Phenotyping + ROS + NETosis	3	21	F	None	4.9	3	1.3	2.30769	12	48	3	No	No	n/a	n/a	Self Ventilating	No	None	Mild	1	Survived
	C36	C-19	Mild	Phenotyping + ROS + NETosis	14	20	M	None	14.7	12.2	1.3	9.38462	2	77	3	No	No	n/a	n/a	Self Ventilating	No	None	Mild	1	Survived
	C37	C-19	Mild	Phenotyping + ROS + NETosis	8	57	F	Ischaemic Heart Disease,Depression,Other	3.6	1.5	1.7	0.882353	4	60	3	No	No	n/a	n/a	Self Ventilating	n/a	None	Mild	1	Survived
	C38	C-19	Mild	Intracellular arginase Imagestream (granule count)	1	57	MF	Chronic Obstructive Pulmonary Disease,Asthma,Moderate or severe liver disease,Other	5.3	3.3	1.2	2.75	25	86	3	No	No	n/a	0.32	High Flow Nasal Oxygen	No
	C39	C-19	Mild	T CELL supp + Arg1 acitivity + Arg1 ELISA	3	47	F	None	4.6	3.6	0.8	4.5	78	52	3	No	No	n/a	n/a	Self Ventilating	No	None	Mild	1	Survived
	C40	C-19	Mild	T CELL supp + Arg1 acitivity + Arg1 ELISA	2	85	M	Hypertension,Other	3.1	1.2	1	1.2	48	70	3	No	No	n/a	n/a	Self Ventilating	No	None	Mild	1	Survived
	C41	C-19	Mild	T CELL supp + Arg1 acitivity + Arg1 ELISA	3		M	Hypertension	12.6	10.3	1.5	6.86667	196	88	3	No	No	n/a	1	NIV	No	Acute Respiratory Failure (Type 1/2),	Severe	3	Dead
	C42	C-19	Mild	T CELL supp + Arg1 acitivity + Arg1 ELISA	5	49	F	Hypertension,Chronic Kidney Disease,Diabetes Mellitus Type 2,Other	11.1	9.4	1.3	7.23077	50	332	3	No	No	n/a	0.6	High Flow n/asal Oxygen	No	Acute Respiratory Failure (Type 1/2),	Severe	2	Suvived
	C43	C-19	Mild	Phenotyping + ROS + NETosis	4	20	F	None	6.2	2.5	3.1	0.806452	14	59	3	No	No	n/a	n/a	Unknown	No	None	Mild	1	Survived
	C44	C-19	Mild	Phenotyping + ROS + NETosis	4	42	F	Other	6	3.1	2.2	1.40909	55		3	No	No	n/a	n/a	Self Ventilating	No	None	Mild	1	Survived
	C45	C-19	Mild	Phenotyping + ROS + NETosis	6	69	M	Chronic Cardiac Disease (not Hypertension),Hypertension,Rheum Disorder,Other	12.6	10.1	1.8	5.61111	216		3	No	No	n/a	0.6	High Flow n/asal Oxygen	n/a	Acute Respiratory Failure (Type 1/2)	Severe	3	Dead
	CS1	C-19	Moderate	Phenotyping + intracelluar arg	12	70	M	Hypertension,Obstructive sleep apneoa	5.3	4.1	0.9	4.55556	92.65	78	4	Yes	yes	n/a	0.4	Mechanical Ventilation	Yes	None	Severe	1	Survived
	CS2	C-19	Moderate	Phenotyping + intracelluar arg	9	48	M	Obesity,Diabetes Mellitus Type 2	9.9	7.5	1.7	4.41176	48.76	56	4	Yes	yes	n/a	0.24	High Flow n/asal Oxygen	Yes	Hyperglycaemia,	Severe	1	Survived
	CS3	C-19	Moderate	Phenotyping + intracelluar arg	13	80	M	Hypertension,Other	9.4	7.7	1.2	6.41667	34.81	68	4	Yes	yes	n/a	0.24	High Flow n/asal Oxygen	No	n/a	Severe	1	Survived
	CS4	C-19	Moderate	Phenotyping + intracelluar arg	1	28	M	None	6.2	4.7	1.2	3.91667	47.76	71	4	Yes	yes	n/a	0.32	High Flow n/asal Oxygen	No	Acute Respiratory Failure (Type 1/2)	Severe	1	Survived
	CS5	C-19	Moderate	Phenotyping + intracelluar arg	16	60	M	Ischaemic Heart Disease,Asthma,Obesity,Diabetes Mellitus Type 2	10.1	8.3	1.1	7.54545	15.92	58	4	Yes	yes	n/a	0.6	High Flow n/asal Oxygen	Yes	Acute Respiratory Failure (Type 1/2),	Severe	1	Survived
	CS6	C-19	Moderate	Phenotyping + intracelluar arg	19	37	F	Asthma,Obesity,Diabetes Mellitus Type 2,Other	10.8	7.2	3.2	2.25	7.05	34	4	Yes	yes	n/a	0.36	High Flow n/asal Oxygen	No		Severe	1	Survived
	CS7	C-19	Moderate	Phenotyping + intracelluar arg	13	36	F	Hypertension	6.6	5.4	0.8	6.75	45.94	52	4	Yes	yes	n/a	0.28	High Flow n/asal Oxygen	No	None	Moderate	1	Survived
	CS8	C-19	Moderate	Phenotyping + intracelluar arg	6	48	M	Ischaemic Heart Disease,Hypertension	9.5	6.6	2	3.3	14.31	69	4	Yes	yes	n/a	0.28	High Flow n/asal Oxygen	No	Haemoptysis, Haematemesis	Moderate	1	Survived
	CS9	C-19	Moderate	Phenotyping + intracelluar arg	18	48	F	Chronic Cardiac Disease (not Hypertension),Other	11.1	8	1.9	4.21053	6.7	55	4	Yes	yes	n/a	0.36	High Flow n/asal Oxygen	Yes	None	Moderate	1	Survived
	CS10	C-19	Moderate	Phenotyping + intracelluar arg	10	80	F	Hypertension,Asthma,Other	10.6	9.6	0.8	12	64.27	77	4	Yes	yes	n/a	0.28	High Flow n/asal Oxygen	No	None	Moderate	1	Survived
	CS11	C-19	Moderate	Phenotyping + intracelluar arg	3	76	M	Chronic Cardiac Disease (not Hypertension),Ischaemic Heart Disease,Chronic Heart Failure,Hypertension,Chronic Obstructive Pulmon/ary Disease,Chronic Kidney Disease,Rheum Disorder,Hypercholesterolaemia,Other	4.2	2.9	0.8	3.625	22.83	183	4	Yes	yes	n/a	0.4	Mechanical Ventilation	n/a	Acute Respiratory Failure (Type 1/2),Cardiac Arrhythmia,Other	Severe	1	Survived
	CS12	C-19	Moderate	Phenotyping + intracelluar arg	10	52	M	None	6.3	4.4	1.5	2.93333	34.47	90	4	Yes	yes	n/a	0.28	High Flow n/asal Oxygen	Yes	Acute Respiratory Failure (Type 1/2)	Moderate	1	Survived
	CS13	C-19	Moderate	Phenotyping + intracelluar arg	8	55	F	Chronic Obstructive Pulmon/ary Disease,Active Malign/ancy,Chronic Haematologic Disease,Other	0.8	0.5	0.2	2.5	41.82	79	4	Yes	yes	n/a	0.4	High Flow n/asal Oxygen	Yes	Sepsis	Severe	2	Survived
	CS14	C-19	Moderate	Phenotyping	7	57	F	Chronic Obstructive Pulmon/ary Disease,Remission Malign/ancy,Diabetes Mellitus Type 2	8.1	6.9	1	6.9	121.55	44	4	Yes	no	n/a	0.4	High Flow n/asal Oxygen	No	Acute Respiratory Failure (Type 1/2),Sepsis	Moderate	1	Survived
	CS15	C-19	Moderate	Intracellular arg	10	70	M	Ischaemic Heart Disease,Hypertension,Obesity,Moderate or severe liver disease,Depression,Other	4.8	3.7	0.8	4.625	35.06	81	4	Yes	yes	n/a	0.36	High Flow n/asal Oxygen	Yes		Severe	2	Dead
	CS16	C-19	Moderate	T CELL supp + Arg1 acitivity + Arg1 ELISA	4	n/a	F	Rheum Disorder,Other	4.9	3.6	0.9	4	21	48	4	No	Yes	n/a	0.36	High Flow n/asal Oxygen	n/a		Moderate	1	Survived
	CS17	C-19	Severe	Phenotyping + intracelluar arg	10	73	M	None	5.7	4.9	0.3	16.3333	44.9	60	5	Yes	yes	n/a	0.36	High Flow n/asal Oxygen	Yes	Acute Respiratory Failure (Type 1/2)	Severe	1	Survived
	CS18	C-19	Severe	Phenotyping + intracelluar arg	18	55	F	Other	12.1	10.2	1.3	7.84615	15.54	59	5	Yes	yes	n/a	0.28	High Flow n/asal Oxygen	No	Other	Severe	1	Survived
	CS19	C-19	Severe	Phenotyping + intracelluar arg	10	72	F	Chronic Cardiac Disease (not Hypertension),Hypertension,Obesity	25.1	20.6	1.8	11.4444	16.08	71	5	Yes	yes	n/a	1	High Flow n/asal Oxygen	Yes	None	Severe	1	Survived
	CS20	C-19	Severe	Phenotyping	8	68	F	Obesity,Moderate or severe liver disease,Diabetes Mellitus Type 2,Rheum Disorder	13.6	11.1	1	11.1	50.44	44	5	Yes	yes	n/a	0.4	High Flow n/asal Oxygen	Yes	Acute Respiratory Failure (Type 1/2),,Other	Severe	1	Survived
	CS21	C-19	Severe	Intracellular arg	12	44	F	Rheum Disorder,Depression	6.9	5	1.2	4.16667	108.82	51	6	Yes	yes	n/a	0.6	Mechanical Ventilation	No	Acute Respiratory Distress Syndrome,Acute Respiratory Failure (Type 1/2),Secondary infection (HSV1 positive)	Severe	2	Survived
	CS22	C-19	Severe	Intracellular arg	27	44	F	Rheum Disorder,Depression	5	2.7	1.7	1.58824	138.58	49	7	Yes	yes	n/a	0.6	Mechanical Ventilation	No	Acute Respiratory Distress Syndrome,Acute Respiratory Failure (Type 1/2),Other	Severe	2	Survived
	CS23	C-19	Severe	Intracellular arg	22	75	M	Hypertension,Hypercholesterolaemia,Other	16.3	15.1	0.4	37.75	61.12	107	6	Yes	yes	n/a	1	Mechanical Ventilation	n/a	Acute Respiratory Distress Syndrome,Acute Respiratory Failure (Type 1/2),Pneumothorax,Acute Kidney Injury,Sepsis,Vasopressor dependence at any time,Severe An/aemia,Gastrointestinal haemorrhage,Encephalitis, Secondary infection (Bactaraemia)	Severe	2	Dead
	CS24	C-19	Severe	Intracellular arg	17	70	M	Ischaemic Heart Disease,Hypertension,Obesity,Moderate or severe liver disease,Depression,Other	11.5	9.8	1.2	8.16667	72.09	106	6	Yes	yes	n/a	0.36	High Flow n/asal Oxygen	Yes		Severe	2	Dead
	CS25	C-19	Severe	Intracellular arg	7	64	M	Active Malign/ancy	1.6	1.2	0.2	6	122	107	6	Yes	yes	n/a	0.4	High Flow n/asal Oxygen	Yes	,Other	Severe	1	Survived
	CS26	C-19	Severe	Phenotyping + ROS + NETosis	8	65	M	Chronic Cardiac Disease (not Hypertension),Ischaemic Heart Disease,Hypertension,Diabetes Mellitus Type 2	9.5	8.6	0.4	21.5	109.47	73	5	Yes	Yes	n/a	1	High Flow n/asal Oxygen	Yes	None	Severe	1	Survived
	CS27	C-19	Severe	Phenotyping + ROS + NETosis	5	55	M	Hypertension,Obesity	7.3	6	0.8	7.5	220.34	70	5	Yes	Yes	n/a	1	Mechanical Ventilation	n/a	Acute Respiratory Failure (Type 1/2),Sepsis	Severe	1	Survived
	CS28	C-19	Severe	Phenotyping + ROS + NETosis	42	51	M	Asthma,Active Malign/ancy	6.5	5.2	0.7	7.42857	7.4	82	5	Yes	Yes	n/a	0.4	High Flow n/asal Oxygen	No	Acute Respiratory Failure (Type 1/2),	Severe	1	Survived
	CS29	C-19	Severe	Phenotyping + ROS + NETosis	12	39	M	Asthma,Obesity	6.9	4.6	1.5	3.06667	1	69	5	Yes	Yes	n/a	0.6	NIV	No	Acute Respiratory Failure (Type 1/2),,Other	Severe	1	Survived
	CS30	C-19	Severe	Phenotyping + ROS + NETosis	11	36	F	Chronic Kidney Disease,Solid Organ Transplant,Other	5.4	3.6	1.2	3	39	95	5	Yes	Yes	n/a	0.4	High Flow n/asal Oxygen	No	Acute Respiratory Failure (Type 1/2),	Severe	1	Survived
	CS31	C-19	Severe	Intracellular arginase Imagestream (granule count)	16	42	F	Asthma,Other	12.2	7.1	3.5	2.02857	1	44	5	Yes	Yes	n/a	0.6	High Flow n/asal Oxygen	No	Acute Respiratory Failure (Type 1/2),	Severe	1	Survived
	CS32	C-19	Severe	T CELL supp + Arg1 acitivity + Arg1 ELISA	10	78	M	None	9.8	8.8	0.5	17.6	27	44	6	Yes	Yes	n/a	1	Mechanical Ventilation	No	Acute Respiratory Failure (Type 1/2),	Severe	3	Dead
	CS33	C-19	Severe	T CELL supp + Arg1 acitivity + Arg1 ELISA	12	38	F	Hypertension,Obesity	4	2.9	0.9	3.22222		36	5	Yes	Yes	n/a	0.6	NIV	No	Acute Respiratory Failure (Type 1/2),	Severe	1	Survived
	CS34	C-19	Severe	T CELL supp + Arg1 acitivity + Arg1 ELISA	4	n/a	F	Ischaemic Heart Disease,Chronic Obstructive Pulmon/ary Disease,Chronic Kidney Disease,Obstructive sleep apneoa	14.5	12.5	1.2	10.4167	21	68	5	Yes	Yes	n/a	0.6	NIV	n/a	Acute Respiratory Failure (Type 1/2),Cardiac Ischaemia,	Severe	1	Survived
	H1	HC	Uninfected	Arg1 ELISA	n/a	52	M	n/a	n/a	n/a	n/a	n/a	n/a	n/a	0	n/a	n/a	n/a	n/a	n/a	n/a	n/a	n/a	n/a	n/a
	H2	HC	Uninfected	Arg1 ELISA	n/a	20	F	n/a	n/a	n/a	n/a	n/a	n/a	n/a	0	n/a	n/a	n/a	n/a	n/a	n/a	n/a	n/a	n/a	n/a
	H3	HC	Uninfected	Arg1 ELISA	n/a	41	F	n/a	n/a	n/a	n/a	n/a	n/a	n/a	0	n/a	n/a	n/a	n/a	n/a	n/a	n/a	n/a	n/a	n/a
	H4	HC	Uninfected	Arg1 ELISA	n/a	26	F	n/a	n/a	n/a	n/a	n/a	n/a	n/a	0	n/a	n/a	n/a	n/a	n/a	n/a	n/a	n/a	n/a	n/a
	H5	HC	Uninfected	Arg1 ELISA	n/a	36	F	n/a	n/a	n/a	n/a	n/a	n/a	n/a	0	n/a	n/a	n/a	n/a	n/a	n/a	n/a	n/a	n/a	n/a
	H6	HC	Uninfected	Arg1 ELISA	n/a	29	F	n/a	n/a	n/a	n/a	n/a	n/a	n/a	0	n/a	n/a	n/a	n/a	n/a	n/a	n/a	n/a	n/a	n/a
	H7	HC	Uninfected	Arg1 ELISA	n/a	30	F	n/a	n/a	n/a	n/a	n/a	n/a	n/a	0	n/a	n/a	n/a	n/a	n/a	n/a	n/a	n/a	n/a	n/a
	H8	HC	Uninfected	Arg1 ELISA	n/a	37	F	n/a	n/a	n/a	n/a	n/a	n/a	n/a	0	n/a	n/a	n/a	n/a	n/a	n/a	n/a	n/a	n/a	n/a
	H9	HC	Uninfected	Arg1 ELISA	n/a	52	F	n/a	n/a	n/a	n/a	n/a	n/a	n/a	0	n/a	n/a	n/a	n/a	n/a	n/a	n/a	n/a	n/a	n/a
	H10	HC	Uninfected	Arg1 ELISA	n/a	49	F	n/a	n/a	n/a	n/a	n/a	n/a	n/a	0	n/a	n/a	n/a	n/a	n/a	n/a	n/a	n/a	n/a	n/a
	H11	HC	Uninfected	Phenotyping	n/a	70	M	n/a	n/a	n/a	n/a	n/a	n/a	n/a	0	n/a	n/a	n/a	n/a	n/a	n/a	n/a	n/a	n/a	n/a
	H12	HC	Uninfected	Phenotyping	n/a	38	F	n/a	n/a	n/a	n/a	n/a	n/a	n/a	0	n/a	n/a	n/a	n/a	n/a	n/a	n/a	n/a	n/a	n/a
	H13	HC	Uninfected	Phenotyping	n/a	n/a	F	n/a	n/a	n/a	n/a	n/a	n/a	n/a	0	n/a	n/a	n/a	n/a	n/a	n/a	n/a	n/a	n/a	n/a
	H14	HC	Uninfected	Phenotyping	n/a	42	M	n/a	n/a	n/a	n/a	n/a	n/a	n/a	0	n/a	n/a	n/a	n/a	n/a	n/a	n/a	n/a	n/a	n/a
	H15	HC	Uninfected	Intracellular arg	n/a	51	M	n/a	n/a	n/a	n/a	n/a	n/a	n/a	0	n/a	n/a	n/a	n/a	n/a	n/a	n/a	n/a	n/a	n/a
	H16	HC	Uninfected	Intracellular arg	n/a	52	F	n/a	n/a	n/a	n/a	n/a	n/a	n/a	0	n/a	n/a	n/a	n/a	n/a	n/a	n/a	n/a	n/a	n/a
	H17	HC	Uninfected	Phenotyping + intracelluar arg + ROS + NETosis	n/a	59	F	n/a	n/a	n/a	n/a	n/a	n/a	n/a	0	n/a	n/a	n/a	n/a	n/a	n/a	n/a	n/a	n/a	n/a
	H18	HC	Uninfected	Phenotyping + intracelluar arg + ROS + NETosis	n/a	62	M	n/a	n/a	n/a	n/a	n/a	n/a	n/a	0	n/a	n/a	n/a	n/a	n/a	n/a	n/a	n/a	n/a	n/a
	H19	HC	Uninfected	Intracellular arg	n/a	25	F	n/a	n/a	n/a	n/a	n/a	n/a	n/a	0	n/a	n/a	n/a	n/a	n/a	n/a	n/a	n/a	n/a	n/a
	H20	HC	Uninfected	Intracellular arg	n/a	22	F	n/a	n/a	n/a	n/a	n/a	n/a	n/a	0	n/a	n/a	n/a	n/a	n/a	n/a	n/a	n/a	n/a	n/a
	H21	HC	Uninfected	Phenotyping + ROS + NETosis + Dexamethasone (Granule count)	n/a	45	M	n/a	n/a	n/a	n/a	n/a	n/a	n/a	0	n/a	n/a	n/a	n/a	n/a	n/a	n/a	n/a	n/a	n/a
	H22	HC	Uninfected	Intracellular arg	n/a	23	M	n/a	n/a	n/a	n/a	n/a	n/a	n/a	0	n/a	n/a	n/a	n/a	n/a	n/a	n/a	n/a	n/a	n/a
	H23	HC	Uninfected	Dexamethasone (Granule count + Arginase-1_CXCR2 expression + MPO ELISA + Arg-1 activity)	n/a	63	M	n/a	n/a	n/a	n/a	n/a	n/a	n/a	1	n/a	n/a	n/a	n/a	n/a	n/a
	H24	HC	Uninfected	T CELL supp + Arg1 acitivity + Arg1 ELISA + ROS + NETosis + Dexamethasone (granule count, MPO ELISA, Arg1 activity)	n/a	27	F	n/a	n/a	n/a	n/a	n/a	n/a	n/a	0	n/a	n/a	n/a	n/a	n/a	n/a	n/a	n/a	n/a	n/a
	H25	HC	Uninfected	T CELL supp + Arg1 acitivity + Arg1 ELISA	n/a	86	M	n/a	n/a	n/a	n/a	n/a	n/a	n/a	0	n/a	n/a	n/a	n/a	n/a	n/a	n/a	n/a	n/a	n/a
	H26	HC	Uninfected	T CELL supp + Arg1 acitivity + Arg1 ELISA + ROS + NETosis	n/a	61	F	n/a	n/a	n/a	n/a	n/a	n/a	n/a	0	n/a	n/a	n/a	n/a	n/a	n/a	n/a	n/a	n/a	n/a
	H27	HC	Uninfected	T CELL supp + Arg1 acitivity + Arg1 ELISA	n/a	23	F	n/a	n/a	n/a	n/a	n/a	n/a	n/a	0	n/a	n/a	n/a	n/a	n/a	n/a	n/a	n/a	n/a	n/a
	H28	HC	Uninfected	T CELL supp + Arg1 acitivity + Arg1 ELISA	n/a	66	M	n/a	n/a	n/a	n/a	n/a	n/a	n/a	0	n/a	n/a	n/a	n/a	n/a	n/a	n/a	n/a	n/a	n/a
	H29	HC	Uninfected	T CELL supp + Arg1 acitivity + Arg1 ELISA	n/a	63	F	n/a	n/a	n/a	n/a	n/a	n/a	n/a	0	n/a	n/a	n/a	n/a	n/a	n/a	n/a	n/a	n/a	n/a
	H30	HC	Uninfected	Intracellular arg	n/a	69	F	n/a	n/a	n/a	n/a	n/a	n/a	n/a	0	n/a	n/a	n/a	n/a	n/a	n/a	n/a	n/a	n/a	n/a
	H31	HC	Uninfected	Intracellular arg	n/a	77	F	n/a	n/a	n/a	n/a	n/a	n/a	n/a	0	n/a	n/a	n/a	n/a	n/a	n/a	n/a	n/a	n/a	n/a
	H32	HC	Uninfected	Dexamethasone ( Arginase-1_CXCR2 expression + MPO ELISA + Arg-1 activity)	n/a	26	F	n/a	n/a	n/a	n/a	n/a	n/a	n/a	3	n/a	n/a	n/a	n/a	n/a	n/a	n/a	n/a	n/a	n/a
	H33	HC	Uninfected	Dexamethasone ( Arginase-1_CXCR2 expression + MPO ELISA + Arg-1 activity)	n/a	60	M	n/a	n/a	n/a	n/a	n/a	n/a	n/a	2	n/a	n/a	n/a	n/a	n/a	n/a	n/a	n/a	n/a	n/a
	H34	HC	Uninfected	Dexamethasone ( Arginase-1_CXCR2 expression + MPO ELISA + Arg-1 activity)	n/a	42	F	n/a	n/a	n/a	n/a	n/a	n/a	n/a	4	n/a	n/a	n/a	n/a	n/a	n/a	n/a	n/a	n/a	n/a
	H35	HC	Uninfected	Dexamethasone ( Arginase-1_CXCR2 expression + MPO ELISA + Arg-1 activity)	n/a	39	M	n/a	n/a	n/a	n/a	n/a	n/a	n/a	5	n/a	n/a	n/a	n/a	n/a	n/a	n/a	n/a	n/a	n/a
	H36	HC	Uninfected	Intracellular arginase Imagestream (granule count) + Dexamethasone ( Arginase-1_CXCR2 expression + MPO ELISA + Arg-1 activity)	n/a	51	M	n/a	n/a	n/a	n/a	n/a	n/a	n/a	0	n/a	n/a	n/a	n/a	n/a	n/a	n/a	n/a	n/a	n/a
	CS35	HC	Uninfected	ROS + NETosis	n/a	n/a	nα	n/a	n/a	n/a	n/a	n/a	n/a	n/a	5	Yes	Yes	n/a	n/a	n/a	n/a	n/a	Severe	n/a	n/a
	H37	HC	Uninfected	ROS + NETosis	n/a	30	F	n/a	n/a	n/a	n/a	n/a	n/a	n/a	n/a	n/a	n/a	n/a	n/a	n/a	n/a	n/a	n/a	n/a	n/a

## Sheet: Fig 1F, 1H
	Figure 1F
		Population frequency
	FlowSOM Pop	Healthy	Mild	Severe
	0	25.1	53.2	22.2
	1	64	27	9.8
	2	19.5	49.5	31.4
	3	19.6	49.5	31.1
	4	19.5	42.8	38
	5	1.48	7.02	91.5
	6	48.9	35.8	15.4
	7	29.1	63	8
	Figure 1H
	Donor ID	Sample type	Group	Fraction	FlowSOM Pop0 (%)	FlowSOM Pop2 (%)	FlowSOM Pop3 (%)	FlowSom Pop4 (%)	FlowSom Pop5 (%)	FlowSOM Pop6 (%)	FlowSom Pop7 (%)
	H11	Fresh blood	Healthy	WB	81.2	1.63	0.2	1.9	0	17.2	0.4
	H12	Fresh blood	Healthy	WB	73.1	11.9	0.87	2.53	0.13	16.1	0.77
	H13	Fresh blood	Healthy	WB	78	11.5	0.3	4.57	0	12.5	0.73
	H14	Fresh blood	Healthy	WB	75.8	3.17	0.067	2.87	0	20	0.97
	H17	Fresh blood	Healthy	WB	56.7	4.16	13.33	2.9	0	28.96	2.7
	H18	Fresh blood	Healthy	WB	47.4	2.37	0.77	2.73	0	46.3	0.37
	C6	Fresh blood	Mild	WB	77.1	1.2	n/a	2.57	n/a	17.1	n/a
	C16	Fresh blood	Mild	WB	80.1	0.41	n/a	0.19	n/a	2.81	n/a
	C18	Fresh blood	Mild	WB	85.9	1.46	n/a	1.58	n/a	0.72	n/a
	C19	Fresh blood	Mild	WB	88.7	0.6	2.56	n/a	n/a	n/a	n/a
	C20	Fresh blood	Mild	WB	61	1.37	n/a	0.72	n/a	3.47	n/a
	C21	Fresh blood	Mild	WB	10.9	1.9	n/a	1.09	n/a	0.15	n/a
	C22	Fresh blood	Mild	WB	90.6	1.66	7.89	n/a	n/a	n/a	n/a
	C24	Fresh blood	Mild	WB	97.1	0.7	1.04	n/a	n/a	n/a	n/a
	C31	Fresh blood	Mild	WB	77.16	5.23	1.43	5.93	0.26	15.33	1.3
	C32	Fresh blood	Mild	WB	84.5	5.87	0.2	2.5	0.97	8.2	0.53
	C33	Fresh blood	Mild	WB	71	6.67	0.8	6.7	11.2	4.77	0.2
	C34	Fresh blood	Mild	WB	72.6	9.4	0.067	6.77	4.6	7.07	0.23
	C35	Fresh blood	Mild	WB	83.4	5.1	0.47	0.9	0.4	11.5	1.47
	C36	Fresh blood	Mild	WB	88.5	3.37	0.1	1.67	0.13	3.83	2.43
	C37	Fresh blood	Mild	WB	88.2	4.3	0.2	1.93	0.033	8.17	0.4
	C43	Fresh blood	Mild	WB	95.6	1.6	0	0.83	0.1	2.4	5.8
	C44	Fresh blood	Mild	WB	84.8	6.47	0.2	0.9	0.033	7.4	1.27
	C45	Fresh blood	Mild	WB	81.8	6.07	0.17	2.7	0.2	16.2	0.17
	CS19	Fresh blood	Severe	WB	n/a	n/a	2.93	n/a	n/a	n/a	0.46
	CS20	Fresh blood	Severe	WB	n/a	n/a	2.4	n/a	n/a	n/a	2.27
	CS11	Fresh blood	Severe	WB	80.6	0.18	n/a	0.14	n/a	42.7	n/a
	CS12	Fresh blood	Severe	WB	n/a	n/a	0.44	n/a	n/a	n/a	1.04
	CS13	Fresh blood	Severe	WB	47.1	3.09	n/a	1.33	n/a	2.39	n/a
	CS14	Fresh blood	Severe	WB	69.9	13.8	10.6	n/a	n/a	n/a	n/a
	CS26	Fresh blood	Severe	WB	84.7	11.3	0.67	4.3	0.067	7.6	0.067
	CS27	Fresh blood	Severe	WB	11.7	11.1	0.67	12.2	13	14	0
	CS28	Fresh blood	Severe	WB	85.3	7.57	0.33	4.43	0.87	11.5	0.47
	CS29	Fresh blood	Severe	WB	82.9	8.27	0.43	5.9	0.73	8.8	0.6
	CS30	Fresh blood	Severe	WB	87.6	4.4	1	1.7	0.17	8.5	0.3

## Sheet: Fig S2
	Donor ID	Sample type	Group	Fraction	%CD16int/-CD66b/CD15+CD14lo	%CD10-CD66b/CD15+CD14lo	CD62L Fold change	CD63 Fold change	CXCR4 Fold change	PD-L1 Fold change	LOX-1 Fold change	CXCR2 Fold change
	H11	Fresh blood	Healthy	WB	2.08	0.87	5.73	15.38	14.25	1	1	12.19
	H12	Fresh blood	Healthy	WB	0.92	0.48	3.46	10.1	14.33	1	1	8.27
	H13	Fresh blood	Healthy	WB	1.51	0.78	3.24	6.21	13.46	1	1	10.13
	H14	Fresh blood	Healthy	WB	2.16	2.66	7.33	6.73	11.21	1	1	14.93
	H17	Fresh blood	Healthy	WB	32.94	0.75	3.39	13.59	22.88	1	1	44.09
	H18	Fresh blood	Healthy	WB	5.22	4.14	17.93	9.64	12.12	1	1	92.94
	H21	Fresh blood	Healthy	WB	0.63	0.85	10.54	6.55	121.49	1	1	54.49
	C2	Fresh blood	Mild	WB	1.73	5.14	7.26	n/a	1.69	3.46	1.85	n/a
	C3	Fresh blood	Mild	WB	1.41	1.88	2.01	8.06	2.83	0.54	1.05	n/a
	C4	Fresh blood	Mild	WB	0.66	n/a	18.37	n/a	3.3	0.86	1.09	n/a
	C5	Fresh blood	Mild	WB	4.8	2.27	12.67	n/a	5.54	3.01	1.1	n/a
	C6	Fresh blood	Mild	WB	11.26	5.63	17.33	n/a	3.9	4.3	1.79	16.66
	C7	Fresh blood	Mild	WB	0.55	0.76	n/a	6.25	n/a	0.07	0.99	n/a
	C8	Fresh blood	Mild	WB	1.6	0.67	n/a	9.45	n/a	0.95	1	n/a
	C9	Fresh blood	Mild	WB	0.41	1.7	n/a	5.79	n/a	0.45	1	n/a
	C10	Fresh blood	Mild	WB	7.93	10.37	n/a	10.95	n/a	6.63	1	n/a
	C11	Fresh blood	Mild	WB	2.99	6.47	34.99	9.01	n/a	0.39	1	n/a
	C12	Fresh blood	Mild	WB	7.21	8.44	22.57	19.74	n/a	4.82	n/a	n/a
	C13	Fresh blood	Mild	WB	5.26	2.09	18.48	20.21	n/a	5.85	n/a	n/a
	C14	Fresh blood	Mild	WB	11.51	8.18	12.62	16.2	n/a	1.4	n/a	n/a
	C15	Fresh blood	Mild	WB	2.95	3.84	25.13	15.26	n/a	1.22	n/a	n/a
	C16	Fresh blood	Mild	WB	5.77	0.85	14.12	n/a	n/a	1.99	9.04	10.01
	C18	Fresh blood	Mild	WB	2.69	4.84	21.89	n/a	n/a	3.23	7.47	19.86
	C19	Fresh blood	Mild	WB	2	1.1	n/a	15.71	n/a	0.09	1	26.16
	C20	Fresh blood	Mild	WB	5.32	2.79	10	n/a	n/a	2.91	9.25	6.08
	C21	Fresh blood	Mild	WB	5.39	2.17	1.6	n/a	n/a	2.2	9.67	16.21
	C22	Fresh blood	Mild	WB	4.84	1.1	n/a	17.02	n/a	n/a	0.48	9.84
	C24	Fresh blood	Mild	WB	2.58	1.89	n/a	20.67	143.98	n/a	1.22	13.77
	C31	Fresh blood	Mild	WB	8.8	8.33	23.3	24.1	35.44	1	1	15.0313
	C32	Fresh blood	Mild	WB	1.21	35.9	7.45	21.32	54.92	1	1	2.01962
	C33	Fresh blood	Mild	WB	2.41	65	5.87	74.39	68.93	10.62	1	0.496922
	C34	Fresh blood	Mild	WB	0.49	29	6.82	35.1	72.92	6.79	1	2.59237
	C35	Fresh blood	Mild	WB	33.6	0.13	1.94	42.47	195.71	1	1	8.03057
	C36	Fresh blood	Mild	WB	4.13	2.77	8.2	54.65	160.92	1	1	24.5707
	C37	Fresh blood	Mild	WB	2.76	0.39	4.01	41.17	137.71	1	1	6.33525
	C43	Fresh blood	Mild	WB	1.85	33.7	1.47	42.8	224.57	1	1.96	9.51336
	C44	Fresh blood	Mild	WB	5.62	2.56	1.08	32.15	115.31	1	2.2	6.37616
	C45	Fresh blood	Mild	WB	8.01	74.1	1.75	16.55	39.57	1	0.85	5.10293
	CS5	Fresh blood	Moderate	WB	9.58	10.65	16.48	n/a	3.55	0.71	1.33	n/a
	CS6	Fresh blood	Moderate	WB	1.92	4.42	27.46	n/a	3.88	1.04	1.58	n/a
	CS7	Fresh blood	Moderate	WB	0.54	6.64	19.42	n/a	2.86	2.98	1.46	n/a
	CS8	Fresh blood	Moderate	WB	1.19	n/a	23.78	n/a	4.2	0.77	1.42	n/a
	CS9	Fresh blood	Moderate	WB	8.33	5.2	2.63	n/a	3.66	2.57	4.33	n/a
	CS10	Fresh blood	Moderate	WB	1.09	6.68	19.17	10.62	3.78	1.49	0.99	n/a
	CS11	Fresh blood	Moderate	WB	0.23	0.35	26.62	n/a	3.14	7.06	2.24	11.51
	CS12	Fresh blood	Moderate	WB	99.26	4.87	22.67	14.09	n/a	2.66	n/a	n/a
	CS13	Fresh blood	Moderate	WB	2.01	40.45	15.42	n/a	n/a	4.04	8.42	3.5
	CS14	Fresh blood	Moderate	WB	6.43	17.67	n/a	27.14	n/a	n/a	2.9	6.53
	CS17	Fresh blood	Severe	WB	0.53	2.6	16.96	n/a	2.82	4.09	1.6	n/a
	CS18	Fresh blood	Severe	WB	1.75	5.2	11.91	21.61	n/a	2	n/a	n/a
	CS19	Fresh blood	Severe	WB	4.73	9.05	19.28	9.32	2.11	1.13	1.03	n/a
	CS20	Fresh blood	Severe	WB	7.59	9.88	10.69	11.49	5.63	0.99	n/a	n/a
	CS26	Fresh blood	Severe	WB	1.34	1.65	9.86	10.03	48.64	1	1	9.85645
	CS28	Fresh blood	Severe	WB	16.7	19.5	9.43	24.29	106.38	1	1	8.8937
	CS29	Fresh blood	Severe	WB	13.34	17.48	2.29	12.56	221.6	1	1	7.4976
	CS30	Fresh blood	Severe	WB	1.75	13.1	7.21	50.87	250.25	1	1	9.30481

## Sheet: Fig 2B-G
	Donor ID	Sample type	Group	Fraction	CD15+CD14lo (fraction of singlets)	LDN/ mL of blood	LDN- % total neutrophils	Supplemental O2	WHO Score	CD16int/- % Total neutrophils
	H11	Fresh blood	Healthy	LDN	2.54	254000	1.36677	n/a	0	75819
	H12	Fresh blood	Healthy	LDN	9.72	n/a	n/a	n/a	0	n/a
	H13	Fresh blood	Healthy	LDN	10.74	338310	1.85576	n/a	0	18810
	H14	Fresh blood	Healthy	LDN	0.96	51840	0.422935	n/a	0	9154.94
	H17	Fresh blood	Healthy	LDN	4.63	430590	0.521102	n/a	0	29839.9
	H18	Fresh blood	Healthy	LDN	1.23	188190	0.151679	n/a	0	26365.4
	H21	Fresh blood	Healthy	LDN	1.56	117936	0.618585	n/a	0	20402.9
	C1	Fresh blood	Mild	LDN	18.68	579000	4.76	No	3	358000
	C2	Fresh blood	Mild	LDN	16.86	1820880	2.96774	No	3	225243
	C3	Fresh blood	Mild	LDN	38.05	2.0547e+06	1.07228	Yes	3	179992
	C4	Fresh blood	Mild	LDN	23.97	1773780	1.38416	No	3	49133.7
	C5	Fresh blood	Mild	LDN	4.84	227480	0.241976	No	3	13512.3
	C6	Fresh blood	Mild	LDN	19.51	702360	0.780085	No	3	224264
	C7	Fresh blood	Mild	LDN	5.52	264408	0.241943	No	3	24880.8
	C8	Fresh blood	Mild	LDN	1.6	67200	0.0506156	No	3	8252.16
	C9	Fresh blood	Mild	LDN	16.14	855420	1.34773	No	3	85798.6
	C10	Fresh blood	Mild	LDN	7.85	345400	0.382646	No	1	41931.6
	C11	Fresh blood	Mild	LDN	21.17	952650	0.870445	No	3	142707
	C12	Fresh blood	Mild	LDN	6.61	608120	0.407633	No	3	79846.2
	C13	Fresh blood	Mild	LDN	16.2	583200	0.466812	No	1	44673.1
	C14	Fresh blood	Mild	LDN	4.91	289690	1.33609	No	1	161995
	C15	Fresh blood	Mild	LDN	24.72	1779840	4.02098	No	3	140251
	C16	Fresh blood	Mild	LDN	12.05	325350	0.453863	No	3	39887.9
	C18	Fresh blood	Mild	LDN	7.63	259420	2.19518	No	3	30559.7
	C19	Fresh blood	Mild	LDN	49.84	1445360	2.62652	No	1	91635.8
	C20	Fresh blood	Mild	LDN	59.55	1071900	1.09011	No	3	82107.5
	C21	Fresh blood	Mild	LDN	22.48	910440	0.371169	No	3	95869.3
	C22	Fresh blood	Mild	LDN	10.82	876420	0.392465	No	3	100525
	C24	Fresh blood	Mild	LDN	1.5	94500	0.111111	No	1	17548.7
	C31	Fresh blood	Mild	LDN	39.9	3630900	39.9273	No	3	905546
	C32	Fresh blood	Mild	LDN	14.5	633650	1.35024	No	3	50058.3
	C33	Fresh blood	Mild	LDN	9.59	316470	7.55502	No	3	26520.2
	C34	Fresh blood	Mild	LDN	27.2	1550400	3.88314	No	3	53178.7
	C35	Fresh blood	Mild	LDN	23.6	1.2744e+06	8.85467	No	3	95070.2
	C36	Fresh blood	Mild	LDN	9	270000	0.620547	No	3	10881
	C37	Fresh blood	Mild	LDN	7.09	191430	2.30877	No	3	9533.21
	C43	Fresh blood	Mild	LDN	15.7	1004800	3.76815	No	3	21904.6
	C44	Fresh blood	Mild	LDN	12.7	914400	7.22823	No	3	10789.9
	C45	Fresh blood	Mild	LDN	25.2	1723680	2.04897	No	3	85494.5
	C38	Fresh blood	Mild	LDN	21.3	260000	1.87	No	3	46500
	CS2	Fresh blood	Moderate	LDN	3.4	260000	0.24	Yes	4	93900
	CS5	Fresh blood	Moderate	LDN	38.28	5933400	25.2058	Yes	4	2.16866e+06
	CS6	Fresh blood	Moderate	LDN	35.28	1905120	49.8642	Yes	4	82872.7
	CS7	Fresh blood	Moderate	LDN	18	700200	1.15828	Yes	4	20235.8
	CS8	Fresh blood	Moderate	LDN	15.31	2143400	7.47517	Yes	4	233202
	CS9	Fresh blood	Moderate	LDN	27.46	1894740	3.69155	Yes	4	359243
	CS10	Fresh blood	Moderate	LDN	26.37	1582200	5.61438	Yes	4	103318
	CS11	Fresh blood	Moderate	LDN	16.5	627000	1.28281	Yes	4	42510.6
	CS12	Fresh blood	Moderate	LDN	13.82	953580	3.11607	Yes	4	951577
	CS13	Fresh blood	Moderate	LDN	65.72	1774440	1.91888	Yes	4	53765.5
	CS14	Fresh blood	Moderate	LDN	58.14	3831426	0.909022	Yes	4	1.44023e+06
	CS17	Fresh blood	Severe	LDN	67.02	1206360	24.9024	Yes	5	17130.3
	CS18	Fresh blood	Severe	LDN	36.77	2868060	1.25103	Yes	5	345888
	CS19	Fresh blood	Severe	LDN	36.2	4.6698e+06	3.17054	Yes	5	1.51582e+06
	CS20	Fresh blood	Severe	LDN	39.9	2354100	4.63715	Yes	5	1.44707e+06
	CS26	Fresh blood	Severe	LDN	47.42	13514700	80.0225	Yes	5	664923
	CS27	Fresh blood	Severe	LDN	14.1	634500	1.10782	Yes	5	187812
	CS28	Fresh blood	Severe	LDN	31.8	954000	2.95814	Yes	5	773694
	CS29	Fresh blood	Severe	LDN	32.74	2180484	14.7878	Yes	5	588731
	CS30	Fresh blood	Severe	LDN	41.9	1676000	3.65118	Yes	5	38212.8
	CS31	Fresh blood	Severe	LDN	21.8	1530000	8.78	Yes	5	1020000

## Sheet: Fig 3A-D
	Donor ID	Sample type	Group	Fraction	CD62L Fold change	CXCR2 Fold change	CD63 Fold change	LOX-1 Fold change
	H11	Fresh blood	Healthy	LDN	3.05	5.75	5.26	1
	H12	Fresh blood	Healthy	LDN	2.8	5.86	7.56	1
	H13	Fresh blood	Healthy	LDN	2.15	3.79	2.72	1
	H14	Fresh blood	Healthy	LDN	7.68	7.55	3.05	1
	H17	Fresh blood	Healthy	LDN	1.6	17.31	6.22	1
	H18	Fresh blood	Healthy	LDN	1.94	18.89	7.95	6.92
	H21	Fresh blood	Healthy	LDN	2.96	10.67	21.5	1
	C2	Fresh blood	Mild	LDN	1.6	n/a	n/a	5.59
	C3	Fresh blood	Mild	LDN	1.76	n/a	12.31	2.23
	C4	Fresh blood	Mild	LDN	10.29	n/a	n/a	17.84
	C5	Fresh blood	Mild	LDN	2.59	n/a	n/a	16.1
	C6	Fresh blood	Mild	LDN	1.31	3.03	n/a	1.46
	C7	Fresh blood	Mild	LDN	n/a	n/a	25.26	1.31
	C8	Fresh blood	Mild	LDN	n/a	n/a	18.55	2.25
	C9	Fresh blood	Mild	LDN	n/a	n/a	15.57	3.78
	C10	Fresh blood	Mild	LDN	n/a	n/a	12.97	1.09
	C11	Fresh blood	Mild	LDN	4.33	n/a	31.63	1
	C12	Fresh blood	Mild	LDN	3.91	n/a	57.18	n/a
	C13	Fresh blood	Mild	LDN	2.69	n/a	50.96	n/a
	C14	Fresh blood	Mild	LDN	1.61	n/a	20.31	n/a
	C15	Fresh blood	Mild	LDN	3.68	n/a	56.88	n/a
	C16	Fresh blood	Mild	LDN	2.05	2.85	n/a	61.62
	C18	Fresh blood	Mild	LDN	2.2	3.25	n/a	29.16
	C19	Fresh blood	Mild	LDN	n/a	5.82	9.28	9.99
	C20	Fresh blood	Mild	LDN	3	1.6	n/a	29.98
	C21	Fresh blood	Mild	LDN	1.61	5.39	n/a	21.72
	C22	Fresh blood	Mild	LDN	n/a	4.16	15.63	21.31
	C24	Fresh blood	Mild	LDN	n/a	4.35	12.72	10.15
	C31	Fresh blood	Mild	LDN	14.23	4.88297	10.96	1
	C32	Fresh blood	Mild	LDN	3.11	0.026273	48.26	17.24
	C33	Fresh blood	Mild	LDN	5.06	0.026273	34.94	6.95
	C34	Fresh blood	Mild	LDN	4.42	2.31997	31.77	7.86
	C35	Fresh blood	Mild	LDN	2.39	4.0552	46.68	54.16
	C36	Fresh blood	Mild	LDN	4.58	5.82436	23.29	19.48
	C37	Fresh blood	Mild	LDN	3.62	2.765	30.84	21.19
	C43	Fresh blood	Mild	LDN	3.8	5.38132	21.73	21.61
	C44	Fresh blood	Mild	LDN	1.89	8.48658	30.25	43.49
	C45	Fresh blood	Mild	LDN	2.92	4.95425	29.74	54.46
	CS5	Fresh blood	Moderate	LDN	2.69	n/a	n/a	22.43
	CS6	Fresh blood	Moderate	LDN	8.82	n/a	n/a	5.94
	CS7	Fresh blood	Moderate	LDN	2.6	n/a	n/a	11.53
	CS8	Fresh blood	Moderate	LDN	6.83	n/a	n/a	4.92
	CS9	Fresh blood	Moderate	LDN	2.2	n/a	n/a	8.89
	CS10	Fresh blood	Moderate	LDN	4.81	n/a	22.9	1.75
	CS11	Fresh blood	Moderate	LDN	1.42	2	n/a	33.63
	CS12	Fresh blood	Moderate	LDN	1.83	n/a	52.25	n/a
	CS13	Fresh blood	Moderate	LDN	5.76	1.44	n/a	44.52
	CS14	Fresh blood	Moderate	LDN	n/a	2.52	18.02	10.2
	CS17	Fresh blood	Severe	LDN	4.53	n/a	n/a	7.84
	CS18	Fresh blood	Severe	LDN	2.73	n/a	50.36	n/a
	CS19	Fresh blood	Severe	LDN	2.2	n/a	15.3	1.86
	CS20	Fresh blood	Severe	LDN	1.17	n/a	3.27	n/a
	CS26	Fresh blood	Severe	LDN	16.43	8.8078	9.95	1
	CS27	Fresh blood	Severe	LDN	2.56	1.81706	24.69	1
	CS28	Fresh blood	Severe	LDN	2.49	0.479958	21.31	42.65
	CS29	Fresh blood	Severe	LDN	2.91	7.11863	4.99	1
	CS30	Fresh blood	Severe	LDN	3.59	4.2867	34.56	23.66
	H11	Fresh blood	Healthy	NDN	13.88	8.99	3.21	1
	H12	Fresh blood	Healthy	NDN	12.04	7.06	3.67	1
	H13	Fresh blood	Healthy	NDN	11.51	8.04	2.46	1
	H14	Fresh blood	Healthy	NDN	18.16	16.3	3.51	1
	H17	Fresh blood	Healthy	NDN	13.41	20.37	3.6	1
	H18	Fresh blood	Healthy	NDN	20.11	20.47	4.1	1
	H21	Fresh blood	Healthy	NDN	14.31	20.43	n/a	1
	C2	Fresh blood	Mild	NDN	8.58	n/a	n/a	1.8
	C3	Fresh blood	Mild	NDN	3.02	n/a	5.09	1.05
	C4	Fresh blood	Mild	NDN	20.89	n/a	n/a	1.91
	C5	Fresh blood	Mild	NDN	10.89	n/a	n/a	2.98
	C6	Fresh blood	Mild	NDN	21.78	23.5	n/a	0.64
	C7	Fresh blood	Mild	NDN	n/a	n/a	4.52	1.01
	C8	Fresh blood	Mild	NDN	n/a	n/a	6.67	1.1
	C9	Fresh blood	Mild	NDN	n/a	n/a	4.9	1
	C10	Fresh blood	Mild	NDN	n/a	n/a	4.65	1
	C11	Fresh blood	Mild	NDN	37.6	n/a	5.2	1
	C12	Fresh blood	Mild	NDN	32	n/a	18.84	n/a
	C13	Fresh blood	Mild	NDN	8.54	n/a	8.31	n/a
	C14	Fresh blood	Mild	NDN	15.85	n/a	10.97	n/a
	C15	Fresh blood	Mild	NDN	25.14	n/a	10.47	n/a
	C16	Fresh blood	Mild	NDN	19.95	13.36	n/a	9.29
	C18	Fresh blood	Mild	NDN	17.35	11.09	n/a	7.94
	C19	Fresh blood	Mild	NDN	n/a	24.22	6.64	2.07
	C20	Fresh blood	Mild	NDN	22.62	9.38	n/a	8.37
	C21	Fresh blood	Mild	NDN	3.24	14.47	n/a	11.08
	C22	Fresh blood	Mild	NDN	n/a	16.9	5.79	2.32
	C24	Fresh blood	Mild	NDN	n/a	13.98	6.94	2.99
	C31	Fresh blood	Mild	NDN	30.67	6.64645	7.88	1
	C32	Fresh blood	Mild	NDN	11.59	1.2912	14.58	3.46
	C33	Fresh blood	Mild	NDN	15.73	1.78213	24.47	1
	C34	Fresh blood	Mild	NDN	9.3	4.43238	17.38	3.07
	C35	Fresh blood	Mild	NDN	4.91	4.75069	14.38	6.65
	C36	Fresh blood	Mild	NDN	12.49	13.6713	17.84	7.63
	C37	Fresh blood	Mild	NDN	13.68	4.7008	19.61	6.87
	C43	Fresh blood	Mild	NDN	10.74	7.6973	13.22	5.05
	C44	Fresh blood	Mild	NDN	7.74	21.214	5.96	13.63
	C45	Fresh blood	Mild	NDN	5.72	7.28519	15.02	8.05
	CS5	Fresh blood	Moderate	NDN	18.73	n/a	n/a	3.83
	CS6	Fresh blood	Moderate	NDN	21.2	n/a	n/a	3.99
	CS7	Fresh blood	Moderate	NDN	14.86	n/a	n/a	3.56
	CS8	Fresh blood	Moderate	NDN	20.74	n/a	n/a	2.6
	CS9	Fresh blood	Moderate	NDN	3.01	n/a	n/a	6.29
	CS10	Fresh blood	Moderate	NDN	4.18	n/a	3.43	0.99
	CS11	Fresh blood	Moderate	NDN	18.54	9.68	n/a	6.9
	CS12	Fresh blood	Moderate	NDN	24.82	n/a	11.51	n/a
	CS13	Fresh blood	Moderate	NDN	21.01	4.48	n/a	19.47
	CS14	Fresh blood	Moderate	NDN	n/a	12.65	7.14	1.16
	CS17	Fresh blood	Severe	NDN	12.89	n/a	n/a	3.67
	CS18	Fresh blood	Severe	NDN	14.28	n/a	11.79	n/a
	CS19	Fresh blood	Severe	NDN	8.33	n/a	7.84	0.87
	CS20	Fresh blood	Severe	NDN	13.9	n/a	2.43	n/a
	CS26	Fresh blood	Severe	NDN	15	9.07867	4.78	1
	CS27	Fresh blood	Severe	NDN	3.46	6.37716	17.11	1
	CS28	Fresh blood	Severe	NDN	2.34	1.11658	12.03	1
	CS29	Fresh blood	Severe	NDN	13.14	12.4471	3.33	1
	CS30	Fresh blood	Severe	NDN	14.62	7.61847	20.96	4.98

## Sheet: Fig 4E-J
	Donor ID	Sample type	Group	Fraction	FlowSOM Pop0 (%)	FlowSOM Pop2 (%)	FlowSOM Pop3 (%)	FlowSOM Pop4 (%)	FlowSOM Pop6 (%)	FlowSOM Pop7 (%)
	H11	Fresh blood	Healthy	LDN	26	6.89	0.96	13	38.2	0.85
	H12	Fresh blood	Healthy	LDN	48	2.3	0.9	0.77	45.8	1.67
	H13	Fresh blood	Healthy	LDN	35.8	3.2	0.97	2.43	55.2	1.43
	H14	Fresh blood	Healthy	LDN	31.9	6.83	0.43	9.12	21.2	0.33
	H17	Fresh blood	Healthy	LDN	7.5	1.13	2.77	1.4	77.9	2.47
	H18	Fresh blood	Healthy	LDN	6.63	2.03	2.17	4.38	71.5	2.98
	C6	Fresh blood	Mild	LDN	10.4	19.2	n/a	20.7	3.27	n/a
	C14	Fresh blood	Mild	LDN	n/a	n/a	41.5	n/a	n/a	11.3
	C15	Fresh blood	Mild	LDN	n/a	n/a	1.66	n/a	n/a	15.6
	C16	Fresh blood	Mild	LDN	4.88	0.53	n/a	0.4	0.47	n/a
	C18	Fresh blood	Mild	LDN	21.7	10.9	n/a	9.48	1.45	n/a
	C19	Fresh blood	Mild	LDN	84.3	2.81	7.35	n/a	n/a	n/a
	C20	Fresh blood	Mild	LDN	6.86	3.34	n/a	2.08	2.93	n/a
	C21	Fresh blood	Mild	LDN	4.05	2.35	n/a	2.32	0.55	n/a
	C22	Fresh blood	Mild	LDN	80.5	3.9	18.8	n/a	n/a	n/a
	C24	Fresh blood	Mild	LDN	87	3.9	8.6	n/a	n/a	n/a
	C31	Fresh blood	Mild	LDN	36.8	6.6	1.13	6.27	44.6	1.3
	C32	Fresh blood	Mild	LDN	41.9	13	3.3	18.1	27	1.4
	C33	Fresh blood	Mild	LDN	28.6	9.4	0.93	15.7	29.2	2.73
	C34	Fresh blood	Mild	LDN	55.7	14	0.83	15.8	20.7	3
	C35	Fresh blood	Mild	LDN	69.5	4.37	1.77	1.83	27.2	0.63
	C36	Fresh blood	Mild	LDN	60.5	0.6	0.17	2.97	42.1	2.6
	C37	Fresh blood	Mild	LDN	58.1	4.93	1.57	11.6	26.2	2
	C43	Fresh blood	Mild	LDN	59.9	0.97	0.1	0.6	26.8	0.67
	C44	Fresh blood	Mild	LDN	65.5	0.4	0.33	0.4	37.2	7.83
	C45	Fresh blood	Mild	LDN	57.6	7.1	1.3	4.93	33.3	0.43
	CS19	Fresh blood	Severe	LDN	n/a	n/a	23.4	n/a	n/a	10.3
	CS20	Fresh blood	Severe	LDN	n/a	n/a	27	n/a	n/a	3.36
	CS11	Fresh blood	Severe	LDN	12.2	5.75	n/a	3.53	8.84	n/a
	CS12	Fresh blood	Severe	LDN	n/a	n/a	25.7	n/a	n/a	28.9
	CS13	Fresh blood	Severe	LDN	6.94	6.25	n/a	1.99	0.62	n/a
	CS14	Fresh blood	Severe	LDN	50.4	34.4	29.9	n/a	n/a	n/a
	CS26	Fresh blood	Severe	LDN	54.2	2	0.067	0.97	39.3	0.83
	CS27	Fresh blood	Severe	LDN	34	20.7	1.3	31.9	18.7	0.63
	CS28	Fresh blood	Severe	LDN	52	38.1	2.37	23.8	2.87	0.5
	CS29	Fresh blood	Severe	LDN	54.3	10.4	0.9	12.4	29.4	1.17
	CS30	Fresh blood	Severe	LDN	68.4	3.3	0.4	1.2	28.9	3.93
	H11	Fresh blood	Healthy	NDN	58	1.07	0.13	0.47	17.6	0.067
	H12	Fresh blood	Healthy	NDN	49.1	2.33	0.033	0.77	30.8	0.33
	H13	Fresh blood	Healthy	NDN	27.1	1.43	0	0.17	47.5	0.1
	H14	Fresh blood	Healthy	NDN	14.7	0.6	0.067	0.27	22.7	0.067
	H17	Fresh blood	Healthy	NDN	6	1.03	0.067	0.5	47.2	0.37
	H18	Fresh blood	Healthy	NDN	5.6	0.77	0.067	0.9	34	0.033
	C6	Fresh blood	Mild	NDN	79.3	0.03	n/a	0.03	18.2	n/a
	C14	Fresh blood	Mild	NDN	n/a	n/a	1.68	n/a	n/a	0.85
	C15	Fresh blood	Mild	NDN	n/a	n/a	0.072	n/a	n/a	0.42
	C16	Fresh blood	Mild	NDN	95.3	0.36	n/a	0.056	12.3	n/a
	C18	Fresh blood	Mild	NDN	89.2	0.98	n/a	0.88	24.6	n/a
	C19	Fresh blood	Mild	NDN	96.2	0.31	3.52	n/a	n/a	n/a
	C20	Fresh blood	Mild	NDN	89.9	0.09	n/a	0.022	12	n/a
	C21	Fresh blood	Mild	NDN	35.5	0.36	n/a	0.38	3.57	n/a
	C22	Fresh blood	Mild	NDN	95.4	0.73	6.47	n/a	n/a	n/a
	C24	Fresh blood	Mild	NDN	96	1.7	2.22	n/a	n/a	n/a
	C31	Fresh blood	Mild	NDN	19.1	0.93	0.033	0.37	36.2	0.77
	C32	Fresh blood	Mild	NDN	57.7	4.43	0	0.63	25.8	0.33
	C33	Fresh blood	Mild	NDN	26.9	7.77	0	3.6	13.7	0.4
	C34	Fresh blood	Mild	NDN	60.9	7.6	0	3.17	23.5	0.17
	C35	Fresh blood	Mild	NDN	59.8	1.87	0.033	0.33	25.7	0.27
	C36	Fresh blood	Mild	NDN	37.5	1.13	0	0.067	20.1	0.13
	C37	Fresh blood	Mild	NDN	57.4	1.8	0.067	0.67	25.6	1.13
	C43	Fresh blood	Mild	NDN	29.1	0.1	0.033	0.1	17.6	0.83
	C44	Fresh blood	Mild	NDN	18.1	0.13	0	0.2	35.3	4.53
	C45	Fresh blood	Mild	NDN	68.4	3.03	0	0.23	24.5	0.1
	CS19	Fresh blood	Severe	NDN	n/a	n/a	0.18	n/a	n/a	3.06
	CS20	Fresh blood	Severe	NDN	n/a	n/a	0.25	n/a	n/a	0.17
	CS11	Fresh blood	Severe	NDN	78.9	0.23	n/a	0.22	49.4	n/a
	CS12	Fresh blood	Severe	NDN	n/a	n/a	1.33	n/a	n/a	0.85
	CS13	Fresh blood	Severe	NDN	69.3	0.72	n/a	0.44	7.01	n/a
	CS14	Fresh blood	Severe	NDN	73	0.5	0.81	n/a	n/a	n/a
	CS26	Fresh blood	Severe	NDN	47.9	3.53	0	2.57	28	1.23
	CS27	Fresh blood	Severe	NDN	41.3	10.6	0	5.47	17.9	0.43
	CS28	Fresh blood	Severe	NDN	80.3	7.93	0.13	2.1	15.2	0
	CS29	Fresh blood	Severe	NDN	57.2	2.57	0.033	0.67	24	0.67
	CS30	Fresh blood	Severe	NDN	58.4	2.3	0.033	0.47	25.2	1.63

## Sheet: Fig 5B-C, S3A-D
	Figure 5B-C
	Donor ID	Sample type	Group	Fraction	Stimulant	Rhodamine123 MFI fold change (ROS)	NETosis rate (%)
	H17	Fresh blood	Healthy	NDN	PMA	7.89	41.83
	H18	Fresh blood	Healthy	NDN	PMA	5.74	48
	H21	Fresh blood	Healthy	NDN	PMA	6.9	34.6
	H26	Fresh blood	Healthy	NDN	PMA	11.52	57.6
	C31	Fresh blood	Mild	NDN	PMA	7.19	42.45
	C32	Fresh blood	Mild	NDN	PMA	6.66	50.5
	C33	Fresh blood	Mild	NDN	PMA	5	n/a
	C34	Fresh blood	Mild	NDN	PMA	5.89	46.16
	C35	Fresh blood	Mild	NDN	PMA	7.05	45.63
	C36	Fresh blood	Mild	NDN	PMA	7.09	72.26
	C37	Fresh blood	Mild	NDN	PMA	8.32	48.8
	CS26	Fresh blood	Severe	NDN	PMA	1.68	29.8
	CS29	Fresh blood	Severe	NDN	PMA	2.77	31.1
	CS27	Fresh blood	Severe	NDN	PMA	2.18	16.92
	CS28	Fresh blood	Severe	NDN	PMA	1.07	41.36
	CS35	Fresh blood	Severe	NDN	PMA	3.75	27
	H17	Fresh blood	Healthy	NDN	fMLP	2.97	20.33
	H18	Fresh blood	Healthy	NDN	fMLP	2.83	34.9
	H21	Fresh blood	Healthy	NDN	fMLP	6.98	33.7
	H26	Fresh blood	Healthy	NDN	fMLP	3.06	46.3
	C31	Fresh blood	Mild	NDN	fMLP	3.64	26.35
	C32	Fresh blood	Mild	NDN	fMLP	5.8	57.2
	C33	Fresh blood	Mild	NDN	fMLP	4	n/a
	C34	Fresh blood	Mild	NDN	fMLP	4.78	48.86
	C35	Fresh blood	Mild	NDN	fMLP	3.1	47.33
	C36	Fresh blood	Mild	NDN	fMLP	5.74	53.16
	C37	Fresh blood	Mild	NDN	fMLP	3.33	50.7
	CS26	Fresh blood	Severe	NDN	fMLP	1.29	22.5
	CS29	Fresh blood	Severe	NDN	fMLP	1.76	25.5
	CS27	Fresh blood	Severe	NDN	fMLP	2.82	23.02
	CS28	Fresh blood	Severe	NDN	fMLP	1.09	37.06
	CS35	Fresh blood	Severe	NDN	fMLP	2.58	46
	Figure S3A-B
	Donor ID	Sample type	Group	Fraction	Stimulant	Basal Rhodamine123 MFI (ROS)	Basal % NETosis
	H17	Fresh blood	Healthy	LDN	Unstim	20137	18.1
	H18	Fresh blood	Healthy	LDN	Unstim	36197	40.5
	H21	Fresh blood	Healthy	LDN	Unstim	4389	36.1
	H26	Fresh blood	Healthy	LDN	Unstim	2103	12.1
	H37	Fresh blood	Healthy	LDN	Unstim	3831	32.1
	C31	Fresh blood	Mild	LDN	Unstim	25580	11.2
	C32	Fresh blood	Mild	LDN	Unstim	3515	37.1
	C33	Fresh blood	Mild	LDN	Unstim	7333	39.6
	C34	Fresh blood	Mild	LDN	Unstim	9449	37.6
	C35	Fresh blood	Mild	LDN	Unstim	18633	5.45
	C36	Fresh blood	Mild	LDN	Unstim	24420	1.9
	C37	Fresh blood	Mild	LDN	Unstim	5416	28.9
	CS26	Fresh blood	Severe	LDN	Unstim	24334	26.9
	CS29	Fresh blood	Severe	LDN	Unstim	5604	12.1
	CS27	Fresh blood	Severe	LDN	Unstim	18277	1.2
	CS28	Fresh blood	Severe	LDN	Unstim	14652	22.4
	CS35	Fresh blood	Severe	LDN	Unstim	4316	26.7
	H17	Fresh blood	Healthy	NDN	Unstim	14516	9.47
	H18	Fresh blood	Healthy	NDN	Unstim	18372	21.4
	H21	Fresh blood	Healthy	NDN	Unstim	3983	13.5
	H26	Fresh blood	Healthy	NDN	Unstim	1150	3.53
	H37	Fresh blood	Healthy	NDN	Unstim	2461	19.7
	C31	Fresh blood	Mild	NDN	Unstim	15277	6.75
	C32	Fresh blood	Mild	NDN	Unstim	3337	13.9
	C33	Fresh blood	Mild	NDN	Unstim	6253	31.7
	C34	Fresh blood	Mild	NDN	Unstim	6253	6.14
	C35	Fresh blood	Mild	NDN	Unstim	20089	0.37
	C36	Fresh blood	Mild	NDN	Unstim	21272	2.24
	C37	Fresh blood	Mild	NDN	Unstim	7397	23.7
	CS26	Fresh blood	Severe	NDN	Unstim	52788	40.1
	CS29	Fresh blood	Severe	NDN	Unstim	12018	23
	CS27	Fresh blood	Severe	NDN	Unstim	10777	0.58
	CS28	Fresh blood	Severe	NDN	Unstim	58748	1.32
	CS35	Fresh blood	Severe	NDN	Unstim	7397	23.7
	Figure S3C-D
	Donor ID	Sample type	Group	Fraction	Stimulant	Rhodamine123 MFI fold change (ROS)	NETosis rate (%)
	H17	Fresh blood	Healthy	LDN	PMA	4.15	13.2
	H18	Fresh blood	Healthy	LDN	PMA	2.52	23.4
	H21	Fresh blood	Healthy	LDN	PMA	7.47	17.7
	H26	Fresh blood	Healthy	LDN	PMA	8.24	29.5
	C31	Fresh blood	Mild	LDN	PMA	4.75	32.1
	C32	Fresh blood	Mild	LDN	PMA	4.53	17
	C33	Fresh blood	Mild	LDN	PMA	4.77	n/a
	C34	Fresh blood	Mild	LDN	PMA	4.05	18.8
	C35	Fresh blood	Mild	LDN	PMA	9	25.45
	C36	Fresh blood	Mild	LDN	PMA	10.73	21
	C37	Fresh blood	Mild	LDN	PMA	5.54	21
	CS26	Fresh blood	Severe	LDN	PMA	5.57	21
	CS29	Fresh blood	Severe	LDN	PMA	3.43	19.5
	CS27	Fresh blood	Severe	LDN	PMA	5.73	30.5
	CS28	Fresh blood	Severe	LDN	PMA	6.75	20.3
	CS35	Fresh blood	Severe	LDN	PMA	8.23	34.1
	H17	Fresh blood	Healthy	LDN	fMLP	1.58	18.9
	H18	Fresh blood	Healthy	LDN	fMLP	1.6	6.1
	H21	Fresh blood	Healthy	LDN	fMLP	2.73	17.4
	H26	Fresh blood	Healthy	LDN	fMLP	2.57	8.5
	C31	Fresh blood	Mild	LDN	fMLP	1.29	5.3
	C32	Fresh blood	Mild	LDN	fMLP	2.13	27.3
	C33	Fresh blood	Mild	LDN	fMLP	2.25	n/a
	C34	Fresh blood	Mild	LDN	fMLP	2.2	21.1
	C35	Fresh blood	Mild	LDN	fMLP	1.25	15.15
	C36	Fresh blood	Mild	LDN	fMLP	1.92	6.32
	C37	Fresh blood	Mild	LDN	fMLP	1.69	17.4
	CS26	Fresh blood	Severe	LDN	fMLP	2.1	17.4
	CS29	Fresh blood	Severe	LDN	fMLP	2.23	12.4
	CS27	Fresh blood	Severe	LDN	fMLP	1.92	1.39
	CS28	Fresh blood	Severe	LDN	fMLP	1.04	5.5
	CS35	Fresh blood	Severe	LDN	fMLP	2.54	27.5

## Sheet: Fig 6E
	Donor ID	Sample type	Group	Fraction	Arg1 MFI Fold change (Over FMO)
	CCV1	Fresh blood	Convalescent	LDN	3.11628
	CCV2	Fresh blood	Convalescent	LDN	3.19645
	CCV3	Fresh blood	Convalescent	LDN	4.43507
	CCV4	Fresh blood	Convalescent	LDN	4.09147
	CCV5	Fresh blood	Convalescent	LDN	4.67484
	CCV6	Fresh blood	Convalescent	LDN	2.28198
	CCV7	Fresh blood	Convalescent	LDN	3.38675
	CCV8	Fresh blood	Convalescent	LDN	4.34287
	CCV9	Fresh blood	Convalescent	LDN	3.17863
	CCV10	Fresh blood	Convalescent	LDN	4.72617
	CCV11	Fresh blood	Convalescent	LDN	4.1785
	CCV12	Fresh blood	Convalescent	LDN	4.06178
	H15	Fresh blood	Healthy	LDN	n/a
	H16	Fresh blood	Healthy	LDN	n/a
	H17	Fresh blood	Healthy	LDN	n/a
	H18	Fresh blood	Healthy	LDN	n/a
	H22	Fresh blood	Healthy	LDN	n/a
	H30	Fresh blood	Healthy	LDN	n/a
	H31	Fresh blood	Healthy	LDN	4.68374
	H19	Fresh blood	Healthy	LDN	n/a
	H20	Fresh blood	Healthy	LDN	n/a
	C2	Fresh blood	Mild	LDN	4.35473
	C3	Fresh blood	Mild	LDN	3.9805
	C4	Fresh blood	Mild	LDN	4.78096
	C5	Fresh blood	Mild	LDN	4.21579
	C6	Fresh blood	Mild	LDN	3.29023
	C7	Fresh blood	Mild	LDN	2.38369
	C8	Fresh blood	Mild	LDN	2.86785
	C9	Fresh blood	Mild	LDN	3.29161
	C10	Fresh blood	Mild	LDN	2.8647
	C11	Fresh blood	Mild	LDN	4.6233
	C12	Fresh blood	Mild	LDN	1.35284
	C13	Fresh blood	Mild	LDN	2.17496
	C14	Fresh blood	Mild	LDN	3.92776
	C15	Fresh blood	Mild	LDN	1.74062
	C16	Fresh blood	Mild	LDN	2.35897
	C17	Fresh blood	Mild	LDN	2.08153
	C18	Fresh blood	Mild	LDN	3.27897
	C19	Fresh blood	Mild	LDN	6.08407
	C20	Fresh blood	Mild	LDN	4.73689
	C21	Fresh blood	Mild	LDN	3.84301
	C23	Fresh blood	Mild	LDN	1.86268
	C24	Fresh blood	Mild	LDN	2.93989
	C25	Fresh blood	Mild	LDN	2.56663
	C26	Fresh blood	Mild	LDN	4.36191
	C27	Fresh blood	Mild	LDN	4.0261
	C28	Fresh blood	Mild	LDN	5.0457
	C29	Fresh blood	Mild	LDN	3.16577
	C30	Fresh blood	Mild	LDN	1.31606
	CS7	Fresh blood	Moderate	LDN	4.79309
	CS8	Fresh blood	Moderate	LDN	6.02775
	CS9	Fresh blood	Moderate	LDN	4.54082
	CS10	Fresh blood	Moderate	LDN	4.05084
	CS11	Fresh blood	Moderate	LDN	1.99221
	CS12	Fresh blood	Moderate	LDN	3.49294
	CS13	Fresh blood	Moderate	LDN	2.86118
	CS15	Fresh blood	Moderate	LDN	3.41714
	CS17	Fresh blood	Severe	LDN	6.38432
	CS18	Fresh blood	Severe	LDN	3.78446
	CS19	Fresh blood	Severe	LDN	4.04356
	CS21	Fresh blood	Severe	LDN	5.14595
	CS22	Fresh blood	Severe	LDN	2.8222
	CS23	Fresh blood	Severe	LDN	4.83525
	CS24	Fresh blood	Severe	LDN	2.06787
	CS25	Fresh blood	Severe	LDN	4.9936
	CCV1	Fresh blood	Convalescent	NDN	6.93352
	CCV2	Fresh blood	Convalescent	NDN	3.55201
	CCV3	Fresh blood	Convalescent	NDN	5.64753
	CCV4	Fresh blood	Convalescent	NDN	5.12041
	CCV5	Fresh blood	Convalescent	NDN	4.95093
	CCV6	Fresh blood	Convalescent	NDN	2.73541
	CCV7	Fresh blood	Convalescent	NDN	3.82909
	CCV8	Fresh blood	Convalescent	NDN	6.41067
	CCV9	Fresh blood	Convalescent	NDN	5.39478
	CCV10	Fresh blood	Convalescent	NDN	7.18711
	CCV11	Fresh blood	Convalescent	NDN	6.4062
	CCV12	Fresh blood	Convalescent	NDN	4.96459
	H15	Fresh blood	Healthy	NDN	3.78844
	H16	Fresh blood	Healthy	NDN	0.413999
	H17	Fresh blood	Healthy	NDN	4.95845
	H18	Fresh blood	Healthy	NDN	3.05428
	H22	Fresh blood	Healthy	NDN	3.95991
	H30	Fresh blood	Healthy	NDN	2.69641
	H31	Fresh blood	Healthy	NDN	n/a
	H19	Fresh blood	Healthy	NDN	4.24908
	H20	Fresh blood	Healthy	NDN	4.12417
	C2	Fresh blood	Mild	NDN	4.05733
	C3	Fresh blood	Mild	NDN	6.73604
	C4	Fresh blood	Mild	NDN	5.4844
	C5	Fresh blood	Mild	NDN	3.86164
	C6	Fresh blood	Mild	NDN	6.50733
	C7	Fresh blood	Mild	NDN	4.07316
	C8	Fresh blood	Mild	NDN	4.69881
	C9	Fresh blood	Mild	NDN	4.94106
	C10	Fresh blood	Mild	NDN	4.41469
	C11	Fresh blood	Mild	NDN	5.29763
	C12	Fresh blood	Mild	NDN	3.89803
	C13	Fresh blood	Mild	NDN	2.76481
	C14	Fresh blood	Mild	NDN	3.96716
	C15	Fresh blood	Mild	NDN	3.26197
	C16	Fresh blood	Mild	NDN	3.53825
	C17	Fresh blood	Mild	NDN	2.40882
	C18	Fresh blood	Mild	NDN	3.42032
	C19	Fresh blood	Mild	NDN	4.94962
	C20	Fresh blood	Mild	NDN	5.09909
	C21	Fresh blood	Mild	NDN	6.28611
	C23	Fresh blood	Mild	NDN	3.06748
	C24	Fresh blood	Mild	NDN	4.75756
	C25	Fresh blood	Mild	NDN	2.98418
	C26	Fresh blood	Mild	NDN	3.89863
	C27	Fresh blood	Mild	NDN	4.39909
	C28	Fresh blood	Mild	NDN	5.18064
	C29	Fresh blood	Mild	NDN	2.91588
	C30	Fresh blood	Mild	NDN	1.68639
	CS7	Fresh blood	Moderate	NDN	5.46257
	CS8	Fresh blood	Moderate	NDN	6.25819
	CS9	Fresh blood	Moderate	NDN	4.34192
	CS10	Fresh blood	Moderate	NDN	4.09693
	CS11	Fresh blood	Moderate	NDN	2.52178
	CS12	Fresh blood	Moderate	NDN	3.97196
	CS13	Fresh blood	Moderate	NDN	2.43657
	CS15	Fresh blood	Moderate	NDN	3.0514
	CS17	Fresh blood	Severe	NDN	5.95498
	CS18	Fresh blood	Severe	NDN	4.57934
	CS19	Fresh blood	Severe	NDN	3.56571
	CS21	Fresh blood	Severe	NDN	3.33651
	CS22	Fresh blood	Severe	NDN	3.85778
	CS23	Fresh blood	Severe	NDN	7.00599
	CS24	Fresh blood	Severe	NDN	2.49898
	CS25	Fresh blood	Severe	NDN	4.92301
	CCV1	Fresh blood	Convalescent	WB	5.78154
	CCV2	Fresh blood	Convalescent	WB	2.90308
	CCV3	Fresh blood	Convalescent	WB	5.49561
	CCV4	Fresh blood	Convalescent	WB	4.79913
	CCV5	Fresh blood	Convalescent	WB	4.49364
	CCV6	Fresh blood	Convalescent	WB	3.00347
	CCV7	Fresh blood	Convalescent	WB	3.34837
	CCV8	Fresh blood	Convalescent	WB	6.38
	CCV9	Fresh blood	Convalescent	WB	4.23116
	CCV10	Fresh blood	Convalescent	WB	4.56916
	CCV11	Fresh blood	Convalescent	WB	5.2227
	CCV12	Fresh blood	Convalescent	WB	4.048
	H15	Fresh blood	Healthy	WB	2.3361
	H16	Fresh blood	Healthy	WB	2.80537
	H17	Fresh blood	Healthy	WB	3.75791
	H18	Fresh blood	Healthy	WB	2.63675
	H22	Fresh blood	Healthy	WB	2.99931
	H30	Fresh blood	Healthy	WB	2.19156
	H31	Fresh blood	Healthy	WB	3.79439
	H19	Fresh blood	Healthy	WB	3.43003
	H20	Fresh blood	Healthy	WB	3.01629
	C2	Fresh blood	Mild	WB	3.56811
	C3	Fresh blood	Mild	WB	6.24305
	C4	Fresh blood	Mild	WB	4.7544
	C5	Fresh blood	Mild	WB	3.41648
	C6	Fresh blood	Mild	WB	5.4878
	C7	Fresh blood	Mild	WB	4.98229
	C8	Fresh blood	Mild	WB	4.02052
	C9	Fresh blood	Mild	WB	4.51414
	C10	Fresh blood	Mild	WB	3.34255
	C11	Fresh blood	Mild	WB	4.00961
	C12	Fresh blood	Mild	WB	2.7701
	C13	Fresh blood	Mild	WB	2.29511
	C14	Fresh blood	Mild	WB	4.04398
	C15	Fresh blood	Mild	WB	2.21508
	C16	Fresh blood	Mild	WB	2.68794
	C17	Fresh blood	Mild	WB	0.0889487
	C18	Fresh blood	Mild	WB	3.37537
	C19	Fresh blood	Mild	WB	5.49008
	C20	Fresh blood	Mild	WB	4.62844
	C21	Fresh blood	Mild	WB	2.83404
	C23	Fresh blood	Mild	WB	2.50563
	C24	Fresh blood	Mild	WB	4.19158
	C25	Fresh blood	Mild	WB	2.50449
	C26	Fresh blood	Mild	WB	4.45653
	C27	Fresh blood	Mild	WB	3.88907
	C28	Fresh blood	Mild	WB	5.2537
	C29	Fresh blood	Mild	WB	3.4137
	C30	Fresh blood	Mild	WB	1.64653
	CS7	Fresh blood	Moderate	WB	4.54931
	CS8	Fresh blood	Moderate	WB	5.49377
	CS9	Fresh blood	Moderate	WB	3.98969
	CS10	Fresh blood	Moderate	WB	4.21159
	CS11	Fresh blood	Moderate	WB	2.91484
	CS12	Fresh blood	Moderate	WB	3.64927
	CS13	Fresh blood	Moderate	WB	2.98387
	CS15	Fresh blood	Moderate	WB	3.00347
	CS17	Fresh blood	Severe	WB	5.00946
	CS18	Fresh blood	Severe	WB	3.98583
	CS19	Fresh blood	Severe	WB	3.71419
	CS21	Fresh blood	Severe	WB	3.27783
	CS22	Fresh blood	Severe	WB	3.85398
	CS23	Fresh blood	Severe	WB	6.04669
	CS24	Fresh blood	Severe	WB	2.94164
	CS25	Fresh blood	Severe	WB	4.75991

## Sheet: Fig 7A+S4A, 7B, 7C, S4B-C
	Figure 7AD, S4A
	Donor ID	Experiment type	Sample type	Group	% proliferation of CD4+ T cells (-)nor-NOHA	% proliferation of CD4+ T cells (+)nor-NOHA
	H24	T cell suppression assay	Neutrophil supernatant + PBMCs	Healthy	79.4	77.8
	H25	T cell suppression assay	Neutrophil supernatant + PBMCs	Healthy	46.5	32.6
	H26	T cell suppression assay	Neutrophil supernatant + PBMCs	Healthy	66	81.2
	H27	T cell suppression assay	Neutrophil supernatant + PBMCs	Healthy	35.9	43.4
	H28	T cell suppression assay	Neutrophil supernatant + PBMCs	Healthy	41.7	83
	H29	T cell suppression assay	Neutrophil supernatant + PBMCs	Healthy	62	71.9
	C39	T cell suppression assay	Neutrophil supernatant + PBMCs	Mild	39.9	68.9
	C40	T cell suppression assay	Neutrophil supernatant + PBMCs	Mild	37.6	35.4
	C41	T cell suppression assay	Neutrophil supernatant + PBMCs	Mild	74.8	45
	C42	T cell suppression assay	Neutrophil supernatant + PBMCs	Mild	36.2	17.3
	CS16	T cell suppression assay	Neutrophil supernatant + PBMCs	Moderate	34.2	56.5
	CS32	T cell suppression assay	Neutrophil supernatant + PBMCs	Severe	43.3	9.2
	CS33	T cell suppression assay	Neutrophil supernatant + PBMCs	Severe	7.12	22.8
	CS34	T cell suppression assay	Neutrophil supernatant + PBMCs	Severe	15.1	46.3
			anti-CD3+anti-CD28 treated PBMCs		26.9	20.2
			anti-CD3+anti-CD28 treated PBMCs		47.7	21.7
			anti-CD3+anti-CD28 treated PBMCs		28.2	39.3
			Media + PBMCs		2.97
			Media + PBMCs		1.3
			Media + PBMCs		0.97
	Figure 7B
	Donor ID	Experiment	Sample type	Group	Arginase-1 conc (ng/mL)
	H1	Arg1 ELISA	Serum	Healthy	11.5842
	H2	Arg1 ELISA	Serum	Healthy	3.24228
	H3	Arg1 ELISA	Serum	Healthy	3.24228
	H4	Arg1 ELISA	Serum	Healthy	11.4954
	H5	Arg1 ELISA	Serum	Healthy	4.21846
	H6	Arg1 ELISA	Serum	Healthy	8.03443
	H7	Arg1 ELISA	Serum	Healthy	22.8546
	H8	Arg1 ELISA	Serum	Healthy	2.79857
	H9	Arg1 ELISA	Serum	Healthy	10.253
	H10	Arg1 ELISA	Serum	Healthy	8.56689
	C1	Arg1 ELISA	Serum	Mild	0.313749
	C2	Arg1 ELISA	Serum	Mild	1.73365
	C3	Arg1 ELISA	Serum	Mild	6.61454
	C4	Arg1 ELISA	Serum	Mild	2.79857
	C5	Arg1 ELISA	Serum	Mild	0.491236
	C6	Arg1 ELISA	Serum	Mild	1.28993
	C9	Arg1 ELISA	Serum	Mild	0.0475187
	C11	Arg1 ELISA	Serum	Mild	2.62108
	C13	Arg1 ELISA	Serum	Mild	4.39595
	C14	Arg1 ELISA	Serum	Mild	11.0517
	C16	Arg1 ELISA	Serum	Mild	2.17736
	C18	Arg1 ELISA	Serum	Mild	0.57998
	C19	Arg1 ELISA	Serum	Mild	1.46741
	C20	Arg1 ELISA	Serum	Mild	0.225006
	C21	Arg1 ELISA	Serum	Mild	1.37867
	C22	Arg1 ELISA	Serum	Mild	3.33103
	C23	Arg1 ELISA	Serum	Mild	4.39595
	C24	Arg1 ELISA	Serum	Mild	8.12318
	C25	Arg1 ELISA	Serum	Mild	7.23574
	C26	Arg1 ELISA	Serum	Mild	0.225006
	C27	Arg1 ELISA	Serum	Mild	3.15354
	C29	Arg1 ELISA	Serum	Mild	2.97605
	C30	Arg1 ELISA	Serum	Mild	2.17736
	CS2	Arg1 ELISA	Serum	Moderate	10.4305
	CS3	Arg1 ELISA	Serum	Moderate	0.668723
	CS4	Arg1 ELISA	Serum	Moderate	6.43705
	CS5	Arg1 ELISA	Serum	Moderate	5.01715
	CS6	Arg1 ELISA	Serum	Moderate	8.56689
	CS7	Arg1 ELISA	Serum	Moderate	5.99333
	CS8	Arg1 ELISA	Serum	Moderate	0.491236
	CS9	Arg1 ELISA	Serum	Moderate	2.62108
	CS10	Arg1 ELISA	Serum	Moderate	6.88077
	CS11	Arg1 ELISA	Serum	Moderate	2.35485
	CS12	Arg1 ELISA	Serum	Moderate	2.70982
	CS13	Arg1 ELISA	Serum	Moderate	0.136262
	CS15	Arg1 ELISA	Serum	Moderate	3.24228
	CS17	Arg1 ELISA	Serum	Severe	5.46087
	CS18	Arg1 ELISA	Serum	Severe	1.46741
	CS19	Arg1 ELISA	Serum	Severe	5.28338
	CS20	Arg1 ELISA	Serum	Severe	0.757467
	CS21	Arg1 ELISA	Serum	Severe	3.59726
	CS22	Arg1 ELISA	Serum	Severe	3.77475
	CS23	Arg1 ELISA	Serum	Severe	0.225006
	CS24	Arg1 ELISA	Serum	Severe	3.24228
	CS25	Arg1 ELISA	Serum	Severe	1.99988
	Figure 7C, S4B
	Donor ID	Experiment type	Sample type	Group	Arg1 Spike concentration	Arginase-1 activity
	H24	Arginase activity	Neutrophil supernatant	Healthy		4.44554	3.20578
	H25	Arginase activity	Neutrophil supernatant	Healthy		5.31721	3.90646
	H27	Arginase activity	Neutrophil supernatant	Healthy		5.23004	3.75486
	H28	Arginase activity	Neutrophil supernatant	Healthy		12.6393	5.2838
	H29	Arginase activity	Neutrophil supernatant	Healthy		5.84021	4.17823
	C39	Arginase activity	Neutrophil supernatant	Mild		0.697339	2.09466
	C40	Arginase activity	Neutrophil supernatant	Mild		1.17676	1.4402
	C41	Arginase activity	Neutrophil supernatant	Mild		2.30994	2.01701
	C42	Arginase activity	Neutrophil supernatant	Mild		5.92738	2.66963
	CS16	Arginase activity	Neutrophil supernatant	Mild		3.44311	2.8619
	CS32	Arginase activity	Neutrophil supernatant	Severe		5.84021	4.53505
	CS33	Arginase activity	Neutrophil supernatant	Severe		0.305086	3.09115
	CS34	Arginase activity	Neutrophil supernatant	Severe		6.58114	4.45925
	Control	Arginase activity			50	13.4813
	Control	Arginase activity			10	4.18008
						Technical replicate 1	Technical replicate 2
	Figure S4C
	Donor ID	Experiment type	Sample type	Group	Arginase-1 concentration (ng/mL)
	H24	Arg1 ELISA	Neutrophil supernatant	Healthy	0.491236
	H25	Arg1 ELISA	Neutrophil supernatant	Healthy	0.402493
	H26	Arg1 ELISA	Neutrophil supernatant	Healthy	0.934954
	H27	Arg1 ELISA	Neutrophil supernatant	Healthy	0.84621
	H28	Arg1 ELISA	Neutrophil supernatant	Healthy	0.313749
	H29	Arg1 ELISA	Neutrophil supernatant	Healthy	0.313749
	C39	Arg1 ELISA	Neutrophil supernatant	Mild	2.79857
	C40	Arg1 ELISA	Neutrophil supernatant	Mild	1.55616
	C41	Arg1 ELISA	Neutrophil supernatant	Mild	0.84621
	C42	Arg1 ELISA	Neutrophil supernatant	Mild	0.402493
	CS16	Arg1 ELISA	Neutrophil supernatant	Mild	1.11244
	CS32	Arg1 ELISA	Neutrophil supernatant	Severe	1.20118
	CS33	Arg1 ELISA	Neutrophil supernatant	Severe	1.46741
	CS34	Arg1 ELISA	Neutrophil supernatant	Severe	2.35485

## Sheet: Fig S5G
Donor ID	Donor H36			Donor C38			Donor CS31
	Cell no	Peak spot count		Cell no	Peak spot count		Cell no	Peak spot count
	0	5		15	8		0	41
	1	16		25	6		1	36
	3	0		29	11		3	28
	4	3		158	7		4	2
	5	12		167	10		5	3
	7	17		184	12		7	53
	9	9		209	19		11	69
	11	9		270	9		17	11
	12	11		275	7		19	47
	14	7		280	9		20	71
	15	3		356	5		28	75
	16	3		366	3		29	10
	17	0		367	16		34	51
	18	22		402	10		38	4
	20	2		421	9		42	68
	22	1		423	12		43	54
	23	7		425	24		44	59
	25	9		436	23		45	6
	28	6		488	26		47	1
	30	2		495	9		54	56
	32	13		516	37		55	1
	34	4		531	33		58	54
	35	27		575	10		60	7
	38	5		664	5		61	67
	39	10		675	11		65	2
	42	22		720	10		78	40
	45	23		760	2		81	60
	47	6		772	1		82	79
	49	2		785	2		87	5
	54	4		839	5		94	4
	56	13		881	11		97	9
	58	5		898	6		101	70
	61	7		908	18		103	50
	63	12		916	5		106	1
	65	30		934	12		108	8
	66	40		942	8		109	6
	67	7		983	3		110	4
	68	6		1001	4		111	15
	69	5		1013	14		112	48
	71	10		1018	8		113	26
	72	7		1067	2		119	4
	79	8		1086	13		122	7
	80	8		1087	9		124	75
	81	28		1097	13		126	31
	83	4		1112	15		127	2
	84	1		1141	6		141	58
	85	5		1156	6		144	59
	87	2		1178	18		147	29
	89	25		1195	19		157	48
	91	6		1208	13		159	61
	95	42		1220	15		161	3
	96	19		1226	15		167	48
	99	3		1314	16		168	6
	100	18		1325	7		169	68
	101	0		1334	10		170	16
	103	0		1342	26		172	23
	104	12		1389	18		175	2
	105	10		1415	9		185	9
	106	7		1513	16		187	30
	109	4		1517	21		188	4
	110	32		1569	6		198	2
	112	5		1637	8		200	2
	114	32		1642	13		203	44
	115	9		1663	2		205	28
	116	13		1668	6		208	6
	119	36		1678	13		210	41
	121	5		1680	1		212	24
	122	1		1681	4		213	1
	123	25		1690	12		216	49
	124	3		1719	17		223	69
	125	3		1738	7		225	1
	127	2		1739	10		228	2
	132	12		1803	9		232	12
	134	0		1810	0		234	16
	136	6		1870	15		236	1
	137	5		1887	7		241	4
	138	4		1918	4		244	5
	141	5		1920	8		246	42
	146	9		1944	13		247	55
	147	8		1956	12		248	63
	148	10		1998	9		249	17
	153	7		2034	18		250	12
	154	3		2038	12		251	36
	158	0		2044	7		255	50
	161	14		2057	14		260	25
	165	1		2129	13		263	27
	168	12		2136	10		265	34
	170	16		2143	3		268	11
	173	14		2153	10		269	18
	174	2		2207	3		272	4
	175	11		2217	2		276	4
	178	25		2232	2		278	23
	179	0		2239	9		280	61
	183	1		2241	5		282	3
	185	3		2341	13		286	9
	188	6		2480	11		288	11
	190	31		2481	6		289	12
	191	6		2501	8		290	41
	192	0		2534	12		293	6
	193	28		2538	0		294	4
	196	24		2572	7		298	31
	198	11		2593	35		300	62
	199	11		2596	4		303	16
	201	5		2618	19		306	1
	203	0		2636	8		307	11
	205	25		2694	7		311	4
	206	2		2696	10		312	56
	207	18		2763	8		319	2
	211	16		2776	16		321	11
	213	0		2810	18		322	5
	223	5		2836	11		323	65
	226	25		2841	17		324	30
	228	15		2867	17		326	3
	231	15		2941	1		328	2
	234	13		2944	4		334	21
	237	14		2982	10		336	15
	239	2		3033	14		344	76
	240	6		3064	6		346	71
	242	23		3093	12		348	1
	246	14		3107	8		349	20
	252	20		3203	8		352	61
	255	2		3212	14		359	4
	256	24		3254	3		363	21
	257	3		3262	13		365	58
	259	0		3273	17		367	26
	260	16		3304	11		369	9
	261	29		3348	2		375	3
	263	25		3380	11		377	38
	266	7		3387	7		383	24
	268	13		3388	89		394	66
	269	7		3398	4		397	7
	273	10		3428	1		403	66
	274	12		3429	6		405	3
	275	6		3461	8		406	15
	276	0		3494	10		412	58
	279	3		3521	9		414	18
	283	0		3550	4		419	8
	284	2		3561	8		421	4
	285	0		3651	17		422	23
	288	8		3653	5		424	53
	289	4		3681	6		427	45
	291	12		3700	18		428	60
	295	4		3702	11		429	4
	296	0		3706	11		433	60
	297	21		3714	7		438	4
	298	3		3723	14		441	6
	300	8		3744	7		442	5
	302	5		3761	7		443	2
	303	29		3768	15		444	4
	305	0		3825	8		460	8
	306	38		3845	5		462	8
	308	28		3863	2		465	7
	310	14		3865	1		468	48
	312	24		3878	13		470	47
	313	5		3891	9		473	45
	315	8		3917	18		475	13
	316	3		3926	15		476	4
	317	8		3975	1		477	5
	320	17		3979	1		478	16
	321	24		3988	1		481	47
	322	19		4039	4		484	4
	323	16		4043	13		485	55
	327	20		4056	7		487	20
	328	3		4095	4		489	4
	333	1		4117	18		499	1
	334	10		4127	4		503	91
	335	15		4129	13		505	63
	338	9		4172	6		506	6
	339	27		4174	7		513	35
	340	14		4228	7		514	66
	341	10		4243	2		516	27
	343	10		4289	6		520	5
	345	20		4300	23		522	34
	346	13		4321	7		523	28
	348	0		4329	3		525	6
	349	36		4475	27		526	30
	350	12		4487	7		527	3
	353	28		4488	9		532	6
	357	10		4508	17		533	1
	358	7		4516	2		541	6
	360	3		4530	6		545	65
	362	19		4542	4		552	11
	369	6		4571	8		553	52
	370	33		4581	18		556	14
	371	20		4587	9		557	1
	372	15		4608	17		561	7
	373	18		4634	10		562	11
	374	3		4646	3		563	9
	375	33		4655	15		570	14
	376	22		4672	14		583	68
	378	20		4694	13		585	5
	379	32		4719	9		587	37
	380	0		4725	12		588	33
	384	10		4730	7		590	32
	385	8		4731	6		592	33
	386	43		4748	6		596	1
	387	17		4750	6		597	32
	388	12		4758	0		602	21
	389	8		4775	24		605	10
	392	3		4789	3		606	50
	393	28		4800	2		607	27
	395	5		4801	11		612	38
	397	0		4819	14		614	6
	400	22		4829	10		621	47
	401	8		4838	5		623	21
	402	9		4846	4		624	10
	403	7		4862	14		626	57
	404	7		4892	2		629	18
	405	26		4907	3		631	21
	406	3		4951	4		632	67
	407	0		5003	11		633	10
	408	24		5005	1		635	6
	409	72		5055	1		639	80
	412	0		5116	0		641	27
	413	5		5118	4		642	4
	415	9		5132	6		643	10
	416	2		5172	21		646	31
	417	9		5193	6		648	86
	418	16		5228	12		650	55
	420	44		5237	20		653	9
	421	2		5259	7		657	45
	424	16		5261	4		663	3
	425	25		5265	10		673	46
	427	2		5282	10		674	16
	428	5		5283	0		675	10
	429	11		5295	13		680	53
	431	17		5308	14		681	81
	432	5		5336	12		686	9
	433	5		5368	12		698	43
	436	2		5375	34		700	73
	438	27		5376	11		703	12
	440	1		5408	0		707	53
	441	5		5416	11		709	4
	442	3		5438	7		710	14
	443	15		5445	2		712	26
	445	13		5482	18		714	34
	446	22		5487	2		718	2
	447	5		5488	3		719	6
	448	0		5494	6		720	4
	449	18		5557	14		729	29
	450	9		5559	3		732	59
	453	25		5584	3		735	7
	455	21		5593	1		737	35
	457	0		5622	17		738	51
	459	6		5651	14		741	104
	460	2		5662	3		742	61
	462	14		5718	6		743	2
	463	16		5731	3		748	37
	465	6		5755	8		751	17
	466	0		5763	6		753	40
	467	34		5821	4		759	6
	468	7		5836	3		762	4
	471	4		5842	10		767	16
	473	0		5843	5		773	3
	474	6		5924	18		774	1
	475	9		5930	3		777	16
	477	22		5968	6		778	4
	478	44		5972	1		779	27
	480	19		6031	3		782	25
	481	41		6069	0		785	6
	482	7		6080	14		792	59
	484	0		6088	12		795	11
	485	33		6125	3		798	38
	486	6		6131	4		799	3
	487	15		6176	8		800	70
	492	4		6182	2		806	47
	493	17		6189	10		808	11
	495	31		6205	6		813	5
	496	43		6251	17		814	68
	497	11		6279	5		816	8
	499	3		6287	3		820	63
	501	0		6296	6		824	4
	504	6		6314	11		830	4
	506	14		6318	6		833	8
	507	19		6325	12		835	13
	508	5		6340	7		836	49
	509	11		6366	12		843	6
	511	5		6390	3		844	44
	512	4		6400	0		845	24
	513	7		6466	7		848	11
	514	29		6509	0		852	3
	515	5		6513	12		854	6
	519	23		6529	10		855	58
	520	22		6548	1		856	52
	521	5		6551	1		858	29
	524	7		6606	6		861	2
	525	6		6608	2		864	48
	527	4		6611	0		867	5
	529	6		6667	9		868	66
	530	3		6674	12		873	77
	533	12		6768	6		874	11
	536	1		6777	21		875	39
	537	14		6817	1		878	73
	538	35		6824	8		881	67
	540	15		6847	5		883	40
	541	22		6866	4		884	5
	542	23		6886	6		885	35
	546	31		6889	2		887	22
	547	1		6969	8		888	35
	548	13		7012	8		893	1
	550	27		7045	0		898	76
	551	11		7062	7		899	40
	552	3		7105	1		900	8
	553	14		7113	10		901	25
	554	5		7148	1		902	2
	555	15		7150	6		904	43
	556	20		7177	11		907	30
	557	1		7228	6		909	6
	559	20		7346	5		917	5
	562	18		7347	5		918	18
	564	2		7359	14		919	5
	567	6		7365	0		920	64
	568	1		7369	2		922	36
	569	12		7371	22		924	3
	570	13		7429	11		932	1
	571	14		7455	3		934	7
	572	16		7468	0		935	9
	574	3		7479	3		936	30
	575	19		7501	4		941	17
	576	34		7528	1		945	47
	578	0		7536	16		955	47
	579	2		7543	17		958	60
	580	16		7568	0		962	13
	582	16		7569	7		963	6
	583	19		7595	15		966	3
	584	7		7641	0		975	2
	585	9		7646	5		976	3
	586	43		7673	3		978	8
	588	0		7675	26		984	59
	592	3		7734	30		988	44
	594	10		7776	1		991	3
	595	16		7790	3		1005	16
	596	7		7848	11		1013	44
	598	14		7870	6		1014	2
	601	24		7933	9		1018	5
	602	0		7935	24		1021	5
	608	28		7965	2		1024	59
	610	10		7975	8		1026	3
	611	13		7977	3		1029	43
	613	6		7979	7		1033	3
	615	12		7990	11		1034	32
	616	11		8065	4		1037	6
	620	26		8088	5		1039	2
	621	8		8098	18		1047	62
	622	7		8186	8		1048	6
	624	12		8242	16		1059	38
	628	15		8246	3		1060	47
	629	1		8260	2		1062	5
	631	12		8269	9		1063	43
	632	15		8272	2		1068	9
	633	2		8290	11		1069	8
	634	21		8303	13		1074	7
	635	6		8306	20		1078	34
	638	32		8353	5		1079	71
	639	0		8362	3		1080	1
	640	1		8376	28		1084	71
	641	15		8377	13		1087	27
	642	12		8400	14		1095	40
	643	6		8411	2		1096	58
	644	22		8415	10		1097	4
	645	5		8433	14		1104	15
	648	21		8440	1		1105	40
	649	14		8471	2		1108	60
	653	6		8493	22		1111	46
	654	5		8538	9		1114	70
	655	8		8541	14		1115	43
	656	9		8563	5		1119	2
	657	13		8587	13		1124	7
	659	15		8588	12		1126	60
	660	0		8595	9		1128	41
	661	20		8610	15		1130	4
	662	5		8643	8		1132	36
	664	11		8644	4		1133	20
	665	5		8652	13		1134	18
	666	5		8692	12		1136	66
	667	0		8728	4		1137	33
	670	5		8772	7		1139	27
	671	13		8796	2		1149	6
	672	3		8802	1		1150	36
	674	5		8803	6		1151	22
	675	6		8812	7		1153	13
	677	31		8816	10		1155	7
	678	18		8819	9		1160	3
	680	7		8824	4		1163	42
	681	0		8881	2		1168	25
	682	27		8888	0		1170	11
	683	21		8893	11		1176	45
	685	12		8937	6		1179	71
	687	3		8961	3		1183	34
	688	0		8998	11		1185	71
	689	8		9007	1		1187	11
	692	19		9014	1		1189	67
	695	4		9048	8		1190	21
	696	10		9060	23
	698	25		9065	9
	699	9		9087	19
	704	4		9109	10
	708	4		9131	10
	710	3		9145	0
	711	11		9173	10
	713	15		9238	0
	714	16		9247	5
	717	17		9271	5
	719	0		9321	8
	721	0		9362	5
	722	4		9367	5
	723	7		9372	5
	724	14		9390	4
	725	11		9447	4
	728	32		9448	4
	730	3		9455	14
	731	10		9459	5
	732	7		9463	0
	733	27		9501	15
	734	2		9506	22
	738	17		9512	8
	739	9		9534	0
	740	7		9547	6
	741	15		9555	12
	744	16		9567	2
	745	19		9580	6
	747	4		9583	0
	748	16		9590	12
	751	13		9591	4
	752	9		9607	6
	753	10		9629	7
	759	32		9652	7
	760	10		9653	5
	761	20		9668	11
	762	5		9673	7
	764	11		9682	0
	766	14		9703	1
	767	18		9713	4
	769	0		9780	7
	773	12		9814	6
	775	8		9816	8
	776	5		9854	5
	778	22		9859	9
	780	14		9861	13
	781	7		9896	1
	784	0		9918	4
	786	5		9926	7
	790	11		9947	8
	791	23		9960	12
	792	15		9987	0
	794	13		10026	2
	796	3		10039	0
	797	20		10060	8
	798	17		10085	3
	799	20		10091	3
	801	2		10138	27
	802	6		10171	0
	803	26		10316	5
	804	2		10319	0
	805	21		10324	14
	806	16		10343	9
	807	12		10350	7
	808	28		10360	6
	812	11		10375	3
	815	3		10377	9
	816	9		10405	0
	817	11		10417	18
	818	4		10420	4
	819	11		10424	9
	820	27		10428	2
	821	30		10504	9
	822	32		10521	3
	824	12		10526	8
	826	22		10539	5
	827	1		10571	4
	828	1		10597	8
	830	4		10599	10
	831	8		10612	0
	832	2		10616	5
	836	4		10625	2
	838	5		10630	2
	840	12		10635	0
	841	10		10657	7
	846	20		10687	2
	847	4		10693	0
	848	1		10715	1
	851	1		10716	0
	852	7		10741	30
	853	15		10767	16
	854	5		10779	8
	855	14		10802	12
	856	19		10831	0
	857	6		10851	10
	860	19		10854	2
	862	6		10881	4
	863	13		10882	13
	864	9		10894	0
	865	5		10906	2
	867	22		10908	30
	869	7		10925	11
	870	1		10929	6
	871	1		10948	16
	873	3		10963	5
	874	10
	876	0
	880	35
	881	33
	882	13
	884	2
	886	0
	887	14
	889	1
	890	5
	891	10
	892	42
	893	15
	894	9
	896	0
	898	4
	900	0
	902	2
	903	12
	905	18
	906	25
	907	17
	910	12
	912	11
	913	5
	914	4
	915	0
	916	26
	917	9
	918	7
	919	1
	921	2
	922	3
	924	14
	925	10
	927	0
	931	0
	935	20
	936	1
	938	6
	940	29
	941	0
	942	8
	943	6
	944	9
	948	52
	949	21
	952	0
	953	14
	954	8
	956	8
	957	6
	958	8
	961	5
	962	8
	964	5
	965	1
	966	20
	967	17
	971	8
	972	9
	973	16
	980	19
	982	22
	983	9
	985	6
	986	20
	987	7
	990	6
	991	0
	992	6
	993	1
	995	15
	996	12
	997	6
	998	1
	999	0
	1000	12
	1001	10
	1002	12
	1006	13
	1007	40
	1010	38
	1015	24
	1019	15
	1020	0
	1024	1
	1025	2
	1026	0
	1027	16
	1030	8
	1037	15
	1038	17
	1039	12
	1040	25
	1041	29
	1042	13
	1044	8
	1046	4
	1051	25
	1055	3
	1056	7
	1058	7
	1063	25
	1064	4
	1065	14
	1066	17
	1069	7
	1071	5
	1073	4
	1074	4
	1075	3
	1076	3
	1077	19
	1079	37
	1081	1
	1085	8
	1086	21
	1087	0
	1088	15
	1091	13
	1092	28
	1094	9
	1095	8
	1096	1
	1098	19
	1099	23
	1100	7
	1102	21
	1103	8
	1104	19
	1108	8
	1109	31
	1113	8
	1114	4
	1115	25
	1117	2
	1118	12
	1122	33
	1123	30
	1125	11
	1128	13
	1132	1
	1133	8
	1136	1
	1138	0
	1139	8
	1140	5
	1141	3
	1143	18
	1144	9
	1145	8
	1146	9
	1147	12
	1148	1
	1149	4
	1150	3
	1151	2
	1153	24
	1161	13
	1162	28
	1163	4
	1164	25
	1165	31
	1166	12
	1168	15
	1170	15
	1171	4
	1173	22
	1176	3

[truncated: 2 more sheets: Figure 8A-D, Figure S6B]
